# Supplementary material for: The role of health literacy within the social determinants of health framework: a cross-sectional study on smoking behavior in Fujian, China
Source: Front Public Health. 2025 Jul 23;13:1626620. doi: 10.3389/fpubh.2025.1626620 (PMC12325353; doi:10.3389/fpubh.2025.1626620)
Supplement: Supplementary file 1 [file Data_Sheet_1.xlsx]

## Sheet: 报告
	报告：成功合并 15 个工作表，共 7276 行数据。
	工作簿	工作表	合并状态	合并后的位置
	导出答案_140_20250107111007.xlsx	导出答案	成功	总表!B1:EA284
	导出答案_301_20250107091017.xlsx	导出答案	成功	总表!B285:EA1137
	导出答案_302_20250107092404.xlsx	导出答案	成功	总表!B1138:EA2216
	导出答案_303_20250107092937.xlsx	导出答案	成功	总表!B2217:EA2738
	导出答案_304_20250107093511.xlsx	导出答案	成功	总表!B2739:EA2816
	导出答案_305_20250107093737.xlsx	导出答案	成功	总表!B2817:EA2924
	导出答案_306_20250107094650.xlsx	导出答案	成功	总表!B2925:EA3590
	导出答案_307_20250107094922.xlsx	导出答案	成功	总表!B3591:EA3952
	导出答案_308_20250107102516.xlsx	导出答案	成功	总表!B3953:EA4559
	导出答案_309_20250107102736.xlsx	导出答案	成功	总表!B4560:EA4896
	导出答案_310_20250107103459.xlsx	导出答案	成功	总表!B4897:EA5383
	导出答案_311_20250107103800.xlsx	导出答案	成功	总表!B5384:EA5549
	导出答案_312_20250107103929.xlsx	导出答案	成功	总表!B5550:EA5631
	导出答案_313_20250121024808.xlsx	导出答案	成功	总表!B5632:EA6303
	导出答案_314_20250107105413.xlsx	导出答案	成功	总表!B6304:EA7276

## Sheet: 总表
WJBM	JCD	XZ	CUN	JTH	A01	A02	A03	A04	A05	A06	A07	A08	A09	A10	B01	B02	B03	B04	B05	B06	B07	B08	B09	B10	B11	B12	B13	B14	B15	B16	B17	B18	B19	B20	B21	B22	B23	B24	B25	B26	C01	C02	C03	C04	C05	C06	C07	C08	C09
1401010015	140	1	01	0015	1	1	2	2	1	1	1	1	1	2	3	2	2	3	3	3	2	2	3	2	3	1	2	1	2	3	3	1	3	1	1	3	2	3	3	2	123	14	1234	123	234	1234	123	123	123
1401010023	140	1	01	0023	1	1	2	2	1	1	1	1	2	1	3	1	3	3	3	3	2	2	3	1	3	1	2	1	2	3	3	2	3	1	1	1	2	3	3	2	3	4	3	1	2	1	3	2	1
1401010025	140	1	01	0025	2	2	2	1	1	1	1	1	2	2	3	2	2	3	1	1	3	2	3	2	3	1	2	2	2	3	3	2	3	2	1	3	2	3	3	1	3	1	3	1	4	12	1	1	3
1401010048	140	1	01	0048	1	2	1	1	2	2	1	1	1	2	3	1	1	3	2	1	2	2	3	2	3	2	2	1	2	3	3	2	1	4	2	1	2	3	3	2	1	4	23	13	23	124	13	123	13
1401010072	140	1	01	0072	1	2	1	2	1	1	1	1	1	1	4	4	4	4	4	4	4	4	4	2	1	1	3	1	2	3	2	1	2	1	2	1	1	3	3	1	123	14	2	13	234	13	123	123	13
1401010087	140	1	01	0087	2	2	1	1	1	1	1	1	1	2	1	2	1	3	2	1	2	4	2	2	3	4	2	3	1	3	3	4	3	1	3	1	2	3	3	3	1	4	2	2	4	3	1	2	3
1401010104	140	1	01	0104	1	2	2	2	2	2	1	2	2	2	3	1	2	2	3	1	2	2	3	2	3	1	2	1	2	3	3	2	3	2	3	1	2	3	3	1	123	5	123	12	24	124	123	123	13
1401010111	140	1	01	0111	1	2	1	2	1	1	1	1	2	2	2	2	2	2	2	1	3	2	1	2	3	1	2	1	2	3	3	2	3	2	1	3	2	3	3	1	13	14	23	12	23	124	123	123	13
1401010121	140	1	01	0121	1	1	2	2	1	1	1	1	2	2	3	1	4	3	3	3	3	2	3	4	3	1	2	1	2	2	4	2	3	4	1	4	2	3	3	2	13	14	2	12	23	12	123	12	5
1401010124	140	1	01	0124	2	2	1	2	2	1	1	1	1	2	4	3	4	4	4	4	4	4	2	1	3	4	3	3	2	3	2	4	3	4	3	4	3	3	4	3	1	14	12	1	2	12	123	123	5
1401010133	140	1	01	0133	2	1	2	2	1	1	1	1	2	2	3	2	4	3	1	4	3	3	1	2	3	1	2	1	1	3	2	2	3	1	1	1	2	3	3	1	3	4	4	1	4	12	3	23	3
1401010165	140	1	01	0165	2	1	2	2	1	1	1	1	1	2	4	2	2	4	2	3	2	4	1	2	3	3	2	1	1	3	2	4	2	4	3	1	2	3	3	1	2	1	3	1	4	1	2	13	13
1401010171	140	1	01	0171	2	2	2	2	2	1	1	1	1	1	4	1	4	4	4	4	2	4	3	4	3	3	2	2	1	2	4	2	3	4	1	3	2	3	3	1	12	14	23	123	12	12	123	123	13
1401010175	140	1	01	0175	1	2	1	2	1	2	2	1	2	2	3	1	2	2	4	4	2	4	3	4	1	4	2	1	2	3	3	2	3	4	1	3	2	3	3	2	123	14	23	12	23	12	123	5	13
1401010186	140	1	01	0186	1	1	2	2	2	1	1	1	2	2	3	2	2	3	4	4	2	2	3	2	3	4	2	1	2	3	3	2	3	4	1	1	2	3	3	3	1	4	5	13	24	123	123	123	13
1401010191	140	1	01	0191	1	1	1	1	1	1	1	1	1	2	1	2	3	1	3	1	3	2	1	1	1	4	3	1	1	2	2	2	3	4	1	4	2	2	4	3	5	2	5	12	5	2	3	1	1
1401010201	140	1	01	0201	1	1	1	2	1	1	1	1	2	2	3	1	4	3	4	4	3	4	3	2	1	4	2	1	2	3	4	2	3	4	1	4	2	3	3	4	5	124	5	123	5	5	123	3	1
1401010204	140	1	01	0204	1	1	1	1	1	1	1	1	2	2	2	2	2	3	1	3	3	2	3	2	3	1	2	1	2	3	3	2	3	1	1	3	2	3	3	2	13	14	23	13	24	12	13	23	13
1401010210	140	1	01	0210	1	2	1	2	1	2	1	1	1	1	3	2	3	4	2	4	2	4	4	4	1	4	3	1	4	3	4	4	3	4	1	3	2	3	3	2	1234	1234	5	123	124	12	5	123	13
1401010217	140	1	01	0217	2	1	2	2	2	1	1	1	2	2	4	2	1	4	2	4	2	2	3	4	3	4	2	1	4	4	3	4	4	4	4	3	2	3	3	2	5	5	5	1	5	2	123	3	5
1401010218	140	1	01	0218	2	1	2	2	1	2	2	1	1	1	4	2	4	2	1	4	3	2	4	2	3	2	2	3	2	3	4	4	4	1	3	4	2	3	3	1	3	4	2	1	4	12	3	123	1234
1401010229	140	1	01	0229	1	1	2	2	1	1	1	1	2	2	3	4	4	3	2	3	2	4	3	4	3	1	2	1	2	3	3	2	3	4	1	3	2	3	3	4	123	14	23	123	23	123	123	13	13
1401010243	140	1	01	0243	1	1	2	2	1	1	1	2	1	1	3	4	4	4	3	4	3	4	4	4	1	4	2	1	1	2	4	4	3	4	2	3	2	3	3	2	12	124	123	123	1234	12	123	123	123
1401010250	140	1	01	0250	1	1	2	1	1	1	1	1	2	2	3	1	2	4	3	4	2	2	1	4	3	4	2	1	2	2	2	4	3	2	1	1	2	3	3	1	1	4	5	123	23	1234	123	23	123
1401010260	140	1	01	0260	1	1	1	2	2	1	1	1	2	2	1	4	3	2	4	4	3	2	2	3	1	2	1	2	2	3	2	2	1	1	3	3	2	3	3	2	34	23	34	12	123	12	124	13	124
1401010311	140	1	01	0311	1	1	2	2	2	1	1	1	1	2	4	4	4	4	4	4	3	4	4	4	1	4	2	1	2	3	1	2	3	4	3	3	2	3	3	1	123	14	5	123	5	12	123	3	5
1401010318	140	1	01	0318	2	1	2	2	2	1	1	1	2	2	3	2	1	2	3	4	2	4	1	2	3	1	2	1	1	3	3	4	3	2	1	3	2	3	3	2	13	4	3	13	34	1234	3	123	13
1401010340	140	1	01	0340	1	1	2	2	1	1	1	1	1	2	3	2	1	3	2	3	2	2	1	2	3	3	2	1	2	3	3	2	3	2	1	3	2	3	3	1	3	4	2	1	2	123	123	13	13
1401010359	140	1	01	0359	1	1	1	1	1	1	1	1	1	1	4	4	4	3	4	2	3	2	1	3	1	3	1	2	2	3	1	2	3	2	3	4	2	2	1	2	14	3	13	13	14	14	14	23	12
1401010463	140	1	01	0463	1	1	2	2	1	2	1	1	2	2	3	1	1	2	2	3	4	4	3	4	3	4	2	1	2	3	3	2	2	4	3	3	2	3	3	2	1	1	12	12	23	1234	123	123	13
1401010471	140	1	01	0471	2	1	2	2	2	1	1	1	2	1	3	3	4	2	3	4	2	4	3	4	3	4	2	1	2	3	4	2	3	4	1	3	2	3	3	1	1234	14	23	123	234	124	123	123	123
1401010478	140	1	01	0478	2	1	2	2	1	1	1	2	1	2	4	1	2	2	4	4	3	2	4	2	4	2	2	4	4	3	4	2	2	4	3	3	2	3	3	4	1	3	12	123	24	12	123	123	123
1401010547	140	1	01	0547	1	2	1	1	1	1	1	1	1	1	4	4	4	4	4	4	3	4	4	4	4	4	3	2	4	4	4	4	4	4	3	4	2	4	4	4	5	5	5	5	5	12	123	5	5
1401010612	140	1	01	0612	2	1	2	1	1	2	1	1	2	1	4	4	4	4	3	4	1	4	4	4	3	4	3	1	2	1	4	2	3	4	1	3	2	3	3	1	5	5	5	123	5	12	123	5	13
1401010615	140	1	01	0615	1	1	1	1	2	1	1	1	1	2	3	2	1	2	2	1	2	2	3	2	3	2	2	1	1	3	3	2	1	2	3	3	2	3	3	1	123	14	1234	123	24	1234	123	123	23
1401010643	140	1	01	0643	2	2	2	2	2	1	1	1	2	2	4	2	4	2	4	4	1	3	1	2	1	3	3	1	2	2	2	1	1	1	1	1	2	2	3	1	12	23	23	14	24	13	34	13	13
1401010648	140	1	01	0648	1	1	1	1	2	1	1	1	1	1	4	1	4	4	3	4	1	4	3	4	2	4	2	3	1	1	4	4	3	4	1	3	2	3	3	2	123	1234	5	123	1234	1234	123	123	134
1401010657	140	1	01	0657	1	1	1	2	1	1	1	1	1	1	2	4	4	4	4	4	2	4	3	4	3	4	2	1	2	3	4	2	4	4	4	3	2	3	3	1	13	5	5	123	5	12	123	5	1
1401010660	140	1	01	0660	1	1	1	2	1	1	1	1	2	1	3	2	2	3	1	2	2	2	3	2	3	2	2	1	2	3	3	2	3	4	1	1	2	3	3	2	1	14	3	12	34	1234	123	23	123
1401010670	140	1	01	0670	1	1	2	1	2	1	1	1	1	2	3	2	2	2	2	4	3	2	3	2	3	1	2	1	2	3	3	4	3	1	1	1	2	3	3	1	1	4	3	1	4	12	123	123	3
1401010707	140	1	01	0707	1	1	1	2	2	1	1	1	2	2	3	2	2	2	1	2	2	2	3	2	3	2	2	2	1	3	3	2	2	4	1	3	2	3	2	2	1	1	2	123	34	123	3	123	123
1401010727	140	1	01	0727	1	2	1	1	1	2	1	1	2	2	4	4	4	4	4	4	4	3	4	4	4	4	4	4	4	4	4	4	4	4	4	4	4	4	4	4	5	5	5	123	5	12	123	2	3
1401010731	140	1	01	0731	1	2	1	2	1	1	1	2	1	2	2	4	1	2	2	1	3	2	3	1	1	3	2	1	1	3	3	3	1	1	3	1	2	3	1	2	1	4	2	12	23	12	123	123	123
1401010735	140	1	01	0735	2	1	2	2	1	1	1	1	1	2	3	2	2	4	3	3	3	2	3	2	3	3	2	1	1	3	3	2	3	2	1	3	2	3	3	1	12	4	23	1	24	12	123	123	13
1401010749	140	1	01	0749	2	1	2	2	1	1	1	1	2	2	3	2	4	3	3	1	2	2	3	3	1	1	2	1	2	3	3	2	2	1	2	1	2	3	3	2	3	4	12	123	24	12	123	123	13
1401010750	140	1	01	0750	2	1	2	2	2	1	1	1	2	2	2	2	1	3	1	4	3	4	1	4	1	4	4	1	1	3	4	4	4	4	4	3	2	3	3	1	13	5	5	123	5	1234	123	123	13
1401010764	140	1	01	0764	2	1	2	2	1	1	1	1	1	2	3	1	2	3	3	3	2	4	3	2	3	4	2	1	2	3	3	3	3	2	1	3	2	3	3	1	123	14	123	123	234	123	123	123	123
1401010825	140	1	01	0825	1	1	1	2	1	1	1	1	2	1	3	1	4	1	3	4	3	4	3	4	1	4	2	2	1	4	4	4	3	4	1	3	2	3	3	2	123	14	123	123	1234	124	123	123	13
1401010827	140	1	01	0827	1	1	1	2	1	1	1	1	2	2	4	4	4	3	4	4	4	4	3	4	1	4	2	1	2	3	4	4	3	4	4	4	2	3	4	4	123	14	5	123	24	5	123	5	5
1401020003	140	1	02	0003	1	1	1	2	1	1	1	1	1	2	2	2	4	4	3	4	3	4	3	3	3	2	2	2	3	3	4	2	3	4	1	3	2	3	3	1	123	124	123	123	1234	1234	123	1234	123
1401020034	140	1	02	0034	2	1	2	2	1	1	1	1	2	2	2	4	4	3	4	3	2	4	3	4	3	1	2	1	2	3	3	4	3	2	3	3	2	3	3	2	123	14	23	123	234	1234	123	123	5
1401020051	140	1	02	0051	1	1	1	2	1	2	1	1	2	2	3	1	1	3	3	3	3	3	3	4	1	1	2	1	1	2	2	2	3	4	1	3	2	2	3	1	123	14	12	123	124	5	1234	123	14
1401020063	140	1	02	0063	2	2	2	2	1	1	1	1	1	1	2	2	1	2	3	1	2	3	3	2	3	1	3	2	1	3	1	2	3	1	3	3	2	3	3	1	1	24	23	14	34	124	14	123	34
1401020074	140	1	02	0074	1	1	1	2	1	1	1	1	2	1	4	4	4	4	2	4	2	4	1	4	3	4	4	1	2	3	3	2	1	4	4	3	2	4	2	1	13	14	5	13	5	12	12	13	5
1401020084	140	1	02	0084	2	1	2	2	1	1	1	1	2	2	3	2	1	3	3	3	2	4	3	2	3	1	2	1	2	3	4	2	3	4	1	3	2	3	3	3	123	24	23	123	24	1234	123	123	12
1401020086	140	1	02	0086	2	2	2	2	1	1	1	2	1	1	4	4	4	4	3	4	3	4	1	4	3	4	2	1	4	3	4	2	4	1	4	3	2	3	3	1	13	14	5	13	24	12	13	12	13
1401020100	140	1	02	0100	2	2	2	2	2	1	1	1	2	2	3	1	2	2	3	1	3	2	3	2	1	1	2	1	2	2	3	2	3	2	1	3	2	3	3	2	123	14	123	123	24	1234	123	123	123
1401020116	140	1	02	0116	2	1	2	2	2	1	1	1	2	1	3	2	3	3	3	4	3	2	3	3	3	1	2	1	2	3	3	3	3	2	1	3	2	3	3	2	123	14	23	123	234	1234	123	123	123
1401020124	140	1	02	0124	1	2	2	2	2	1	1	2	1	2	3	1	2	3	4	1	2	4	2	2	3	3	3	1	1	3	2	2	3	1	1	3	2	2	3	1	123	14	12	123	34	1234	123	123	13
1401020137	140	1	02	0137	1	2	2	2	1	1	1	1	2	2	3	2	2	3	2	1	2	2	3	1	3	1	2	1	2	3	3	3	3	2	1	3	2	3	3	3	123	14	23	123	23	1234	123	123	13
1401020192	140	1	02	0192	2	1	2	2	1	1	1	1	1	2	3	1	3	3	3	3	2	2	3	4	1	4	2	1	1	3	3	4	3	2	1	3	2	3	3	2	123	14	23	123	24	1234	123	123	123
1401020206	140	1	02	0206	2	1	2	2	1	1	1	1	2	2	3	2	2	3	3	3	3	1	3	2	3	3	2	1	1	3	3	2	2	1	1	3	2	3	3	2	123	14	24	123	34	124	123	123	23
1401020221	140	1	02	0221	2	1	2	2	1	2	1	1	2	1	3	1	2	3	3	3	2	4	3	4	3	1	2	1	2	3	3	4	3	4	1	3	2	3	3	2	123	124	23	123	124	1234	123	123	13
1401020238	140	1	02	0238	2	1	2	2	1	1	1	1	2	2	3	1	2	3	3	3	2	1	3	4	3	1	2	1	2	3	3	3	3	4	1	3	2	3	3	2	123	14	13	123	1234	1234	123	123	123
1401020277	140	1	02	0277	1	1	1	2	1	1	1	1	2	1	3	1	2	3	3	3	2	2	3	2	3	1	2	1	2	3	3	4	3	4	1	3	2	3	3	2	123	14	23	123	1234	124	123	123	123
1401020303	140	1	02	0303	2	2	2	2	1	1	1	1	2	2	3	4	4	3	3	3	2	4	3	4	3	1	2	1	2	3	3	4	3	4	1	3	2	3	3	2	13	14	23	123	24	1234	123	123	13
1401020307	140	1	02	0307	2	1	2	2	1	1	1	1	2	2	3	2	2	3	3	4	2	4	3	2	3	1	2	1	2	3	3	4	3	4	1	3	2	3	3	2	123	14	23	123	24	12	123	123	13
1401020340	140	1	02	0340	1	1	2	2	1	1	1	1	2	2	3	2	2	3	3	3	3	2	3	2	3	1	2	2	2	3	3	2	3	1	1	3	2	3	1	2	123	14	123	123	234	1234	123	123	123
1401020371	140	1	02	0371	1	2	1	2	1	2	1	1	1	1	1	4	4	3	4	4	3	4	3	4	1	4	2	2	2	3	4	2	3	4	4	3	2	3	1	1	123	124	24	123	1234	1234	123	123	134
1401020404	140	1	02	0404	2	1	2	2	1	1	1	1	2	1	3	2	2	3	3	3	2	2	3	2	3	2	2	1	2	3	3	2	3	2	1	3	2	3	3	2	123	14	2	1	234	1234	123	123	13
1401020408	140	1	02	0408	1	1	1	2	2	2	1	1	1	1	1	4	4	4	2	4	4	4	1	4	1	4	4	2	2	4	4	4	3	4	1	3	2	3	3	4	13	124	5	123	5	1234	123	5	5
1401020419	140	1	02	0419	2	2	2	2	1	1	1	1	2	2	3	4	2	3	4	3	2	2	3	2	1	4	2	1	2	3	3	4	3	2	1	3	2	3	3	1	123	14	123	123	234	1234	123	123	13
1401020420	140	1	02	0420	2	1	2	2	1	1	1	1	1	1	4	3	2	3	3	3	2	2	3	2	1	3	2	1	2	3	3	4	3	2	1	3	2	3	3	1	123	14	1234	123	234	1234	123	123	123
1401020427	140	1	02	0427	2	1	2	2	1	1	1	1	2	2	3	2	2	3	3	4	2	4	3	2	3	4	2	1	2	3	3	4	3	2	1	3	2	3	3	2	123	14	23	123	234	1234	123	123	123
1401020432	140	1	02	0432	2	1	2	2	1	1	1	1	2	1	3	2	2	3	3	3	2	2	3	2	3	1	2	1	2	3	3	4	3	2	1	3	2	3	3	2	123	14	23	123	234	1234	123	123	123
1401020447	140	1	02	0447	2	1	2	2	1	2	1	1	2	2	3	1	4	3	3	3	2	4	3	4	3	1	2	1	1	3	3	4	3	4	1	3	2	3	3	2	123	14	23	123	24	1234	123	123	13
1401020450	140	1	02	0450	2	1	1	2	1	1	1	1	2	2	2	2	2	2	2	3	3	2	1	3	3	4	2	1	2	3	3	3	3	1	1	4	2	3	3	3	123	14	123	123	234	1234	123	123	123
1401020455	140	1	02	0455	2	1	2	2	1	1	1	1	2	2	3	1	2	3	3	3	2	4	3	2	3	1	2	1	1	3	3	4	3	2	1	3	2	3	3	2	123	12	23	123	234	1234	123	123	123
1401020458	140	1	02	0458	2	1	2	2	1	1	1	1	2	2	3	1	2	3	3	3	3	4	3	4	3	4	2	1	2	3	3	4	3	2	1	3	2	3	3	2	123	14	23	123	24	1234	123	123	13
1401020465	140	1	02	0465	2	1	2	2	1	1	1	1	2	2	3	2	2	3	3	2	3	3	3	2	3	3	2	1	2	3	3	2	3	1	1	3	2	3	3	2	123	14	123	123	234	1234	123	123	123
1401020479	140	1	02	0479	2	1	2	2	1	1	1	1	1	1	3	2	1	3	3	2	3	2	3	2	3	3	2	1	2	3	3	3	3	2	1	1	2	3	3	1	123	14	34	123	24	1234	123	123	13
1401020502	140	1	02	0502	2	2	2	2	2	1	1	1	2	2	3	1	2	4	3	3	2	4	3	4	3	1	2	1	2	3	3	4	3	4	1	3	2	3	3	2	123	14	23	123	234	1234	123	123	13
1401020529	140	1	02	0529	2	1	2	2	1	2	1	1	2	2	3	2	1	3	3	2	2	4	3	2	1	4	2	1	2	3	3	3	3	1	1	3	2	3	3	2	123	14	23	123	234	1234	123	123	123
1401020536	140	1	02	0536	2	1	2	2	1	1	1	1	2	2	3	1	2	3	3	3	2	1	3	2	1	1	2	1	2	3	3	1	3	2	1	3	2	3	3	2	123	14	123	123	24	1234	123	123	123
1401020538	140	1	02	0538	1	1	1	1	1	1	1	1	2	2	3	1	1	3	3	3	2	2	3	2	3	1	2	1	2	3	3	4	3	4	1	3	2	3	3	2	123	14	23	123	234	1234	123	123	13
1401020539	140	1	02	0539	2	1	2	2	2	1	1	1	2	2	3	1	2	3	3	3	2	4	3	2	3	1	2	1	2	3	3	2	3	4	1	3	2	3	3	3	123	14	23	123	234	1234	123	123	123
1401020546	140	1	02	0546	2	1	2	2	2	1	1	1	2	2	3	1	4	3	3	4	2	4	3	2	3	1	2	1	2	3	3	4	3	4	1	3	2	3	3	2	13	14	23	123	34	1234	123	123	13
1401020551	140	1	02	0551	1	1	2	1	1	1	1	1	1	1	1	2	2	3	3	3	2	2	3	2	1	1	2	1	2	2	3	4	3	1	1	3	2	3	3	1	123	14	23	123	234	1234	123	123	123
1401020555	140	1	02	0555	2	1	2	2	1	1	1	1	2	2	3	2	2	3	3	3	2	1	3	4	3	1	2	1	2	2	3	4	3	2	1	3	2	3	3	2	123	14	123	123	234	1234	123	123	123
1401020642	140	1	02	0642	2	1	2	2	1	1	1	1	2	2	4	1	4	3	4	3	2	4	3	2	1	4	2	1	2	4	2	4	3	4	1	3	2	3	3	2	13	14	23	123	24	1234	123	123	123
1401020658	140	1	02	0658	2	1	2	1	1	1	1	1	1	1	3	2	1	3	1	3	2	2	3	2	3	1	2	1	2	3	3	3	3	2	1	3	2	3	3	2	123	14	123	123	234	1234	123	123	123
1401020661	140	1	02	0661	2	1	2	2	2	1	1	1	1	1	3	1	2	2	1	4	2	4	3	4	3	3	4	1	1	4	3	4	3	4	1	3	2	3	4	3	1234	24	23	123	24	1234	123	123	13
1401020662	140	1	02	0662	2	1	2	2	1	1	1	1	2	2	3	2	2	3	3	3	2	2	3	2	3	1	2	1	2	3	3	3	3	2	1	3	2	3	3	2	123	14	23	123	24	1234	123	123	13
1401020690	140	1	02	0690	2	1	2	2	1	1	1	1	2	2	3	1	2	3	3	3	2	4	3	2	3	1	2	1	2	3	3	4	3	2	1	3	2	3	3	2	123	14	123	123	24	1234	123	123	13
1401020721	140	1	02	0721	1	1	2	1	2	2	2	2	1	2	3	1	2	2	2	1	1	4	3	4	3	2	2	2	1	3	3	1	2	1	2	2	2	3	3	2	12	14	13	12	14	12	123	123	13
1401020726	140	1	02	0726	2	1	2	2	1	1	1	1	2	1	4	2	3	3	1	4	2	2	3	2	3	4	2	1	1	2	3	3	3	2	2	3	2	3	3	2	123	13	123	123	124	1234	123	123	123
1401020746	140	1	02	0746	2	1	2	2	1	1	1	1	2	2	3	2	2	3	3	2	2	2	3	2	3	1	2	1	2	3	3	3	3	2	1	3	2	3	3	2	123	14	13	123	234	1234	123	123	13
1401020751	140	1	02	0751	2	1	2	2	1	1	1	1	2	2	3	1	4	4	3	3	2	4	3	2	3	1	2	1	2	3	3	3	3	2	1	3	2	3	3	2	123	14	12	123	234	1234	123	123	123
1401020766	140	1	02	0766	1	1	1	1	1	1	1	1	1	1	3	4	2	4	3	1	2	4	3	4	3	4	2	1	1	3	3	2	3	4	1	3	2	3	1	1	123	14	23	123	234	123	123	123	13
1401020777	140	1	02	0777	2	1	2	2	1	1	1	1	2	1	3	4	4	3	3	3	2	4	3	2	3	1	2	1	2	3	3	4	3	2	1	3	2	3	3	2	123	14	23	123	23	1234	123	123	13
1401020866	140	1	02	0866	1	1	1	2	1	2	2	1	2	2	3	1	4	3	3	4	1	4	3	3	3	1	3	1	1	4	4	2	3	4	1	1	2	3	3	1	123	14	1234	123	24	1234	123	123	1234
1402020026	140	2	02	0026	2	1	2	2	1	1	1	1	1	2	3	3	2	2	2	3	2	2	3	2	3	1	2	1	2	3	3	1	2	1	2	1	2	3	3	1	123	14	123	123	234	1234	123	1234	123
1402020034	140	2	02	0034	2	1	2	2	1	1	1	1	1	2	3	2	2	3	3	3	2	2	3	2	3	3	2	1	2	3	3	3	3	1	1	3	2	3	3	2	3	4	2	1	2	1	3	1	1
1402020050	140	2	02	0050	2	1	2	2	1	1	1	1	2	2	3	2	2	1	3	3	2	2	3	2	3	1	2	3	2	3	3	4	2	4	3	1	2	1	3	2	23	14	23	12	12	23	12	23	13
1402020051	140	2	02	0051	2	1	2	2	1	1	1	1	2	2	3	2	2	2	4	3	1	2	3	2	3	1	2	1	2	2	2	1	3	2	1	3	2	3	3	2	3	4	12	12	234	1234	123	123	13
1402020056	140	2	02	0056	1	1	2	2	2	1	1	1	2	2	3	2	1	2	1	4	2	4	1	2	1	4	2	1	2	3	3	4	3	1	3	1	2	3	2	1	3	1	4	3	2	12	3	2	3
1402020059	140	2	02	0059	1	1	2	2	1	1	1	1	2	2	3	1	2	3	3	2	2	2	1	3	3	4	2	1	2	3	3	4	3	4	1	1	2	3	3	1	1	4	13	123	234	1234	123	123	123
1402020077	140	2	02	0077	2	2	1	2	1	2	1	1	2	1	1	3	2	3	3	3	2	4	1	3	1	2	2	2	2	3	2	2	3	4	1	3	2	3	3	2	3	4	1	123	4	1	123	13	23
1402020248	140	2	02	0248	2	2	2	1	1	1	1	1	1	2	2	2	2	3	1	1	2	2	1	2	3	2	2	3	1	3	3	4	1	1	2	3	2	3	3	1	1	1	134	3	24	12	3	123	3
1402020300	140	2	02	0300	2	1	2	2	1	1	1	1	2	2	3	2	2	2	2	3	2	2	3	2	3	2	3	1	1	3	3	3	3	1	1	3	2	3	3	1	123	14	12	123	23	1234	123	123	123
1402020384	140	2	02	0384	1	1	1	2	2	1	1	1	1	1	1	1	4	4	1	4	3	4	4	4	4	3	3	4	4	4	4	1	4	2	4	4	2	3	4	1	3	5	5	1	34	12	1	5	5
1402020419	140	2	02	0419	1	1	2	2	1	1	1	1	2	2	3	2	1	2	3	3	2	2	3	2	3	4	2	1	2	3	3	4	3	4	1	3	2	3	3	2	1	4	12	123	234	12	123	123	13
1402020439	140	2	02	0439	2	2	2	2	1	1	1	1	2	2	3	2	1	3	3	3	2	2	3	3	3	1	2	1	2	3	3	2	3	1	1	3	2	1	3	2	123	1234	123	123	234	1234	123	1234	123
1402020485	140	2	02	0485	2	1	2	2	1	1	1	1	2	2	3	2	1	3	3	3	2	2	3	2	3	1	2	1	2	3	3	3	3	1	1	3	2	3	3	2	123	14	123	123	234	1234	123	123	123
1402020619	140	2	02	0619	2	1	1	1	1	1	1	1	1	1	4	4	4	2	3	3	2	3	2	4	1	1	2	2	1	3	2	1	3	4	1	3	2	3	3	2	13	2	5	12	24	12	123	3	123
1402020647	140	2	02	0647	2	1	2	2	1	1	1	1	2	2	2	2	4	4	2	4	3	4	4	2	3	4	2	1	2	4	3	4	4	4	2	3	2	3	3	2	3	14	5	23	23	1234	23	123	13
1402020658	140	2	02	0658	2	1	2	2	1	1	1	1	2	2	3	2	2	3	3	3	2	2	3	2	3	1	2	1	2	3	3	3	3	1	1	3	2	3	3	2	123	14	123	123	234	1234	123	123	1234
1402020697	140	2	02	0697	2	2	2	2	2	2	1	1	2	2	3	2	2	3	3	4	2	4	1	2	1	2	2	2	2	3	3	2	2	4	1	3	2	3	3	2	1	12	1	123	1	123	123	123	13
1402020778	140	2	02	0778	1	1	2	2	1	2	1	1	2	2	3	2	4	4	3	3	3	4	1	3	1	2	2	1	2	3	3	2	3	4	1	3	2	3	3	2	13	14	1	123	24	12	123	123	13
1402020802	140	2	02	0802	2	1	1	2	1	1	1	1	1	1	3	3	2	3	1	3	3	2	3	2	3	1	2	1	2	2	3	4	3	4	1	3	2	3	3	2	123	14	23	123	234	1234	123	123	3
1402020829	140	2	02	0829	1	1	1	1	1	1	1	1	1	1	3	2	1	1	2	3	2	1	1	2	1	2	3	1	2	3	2	2	2	4	2	1	2	3	3	2	2	1	2	1	2	1	3	1	1
1402020833	140	2	02	0833	1	1	1	1	1	1	1	1	1	1	3	1	4	4	3	3	3	2	3	1	1	4	2	1	2	3	3	4	3	4	1	4	2	3	3	2	123	4	234	123	1234	1234	3	3	1234
1402020848	140	2	02	0848	1	2	1	1	1	1	1	1	1	1	3	2	1	3	4	4	3	4	1	4	1	1	2	2	1	1	4	2	4	4	4	4	2	3	3	1	13	14	34	123	234	1234	1234	123	1
1402020906	140	2	02	0906	1	1	2	2	1	1	1	1	2	2	3	2	2	3	3	3	2	2	3	2	3	1	2	1	2	3	3	4	3	2	1	3	2	3	2	1	123	14	1234	123	234	1234	123	123	123
1402020925	140	2	02	0925	1	1	1	2	1	1	1	1	2	1	2	4	3	3	1	4	2	2	1	4	1	3	2	1	2	4	1	4	4	4	3	4	2	2	4	3	134	4	1234	1	4	2	123	4	123
1402020928	140	2	02	0928	2	2	2	2	1	1	1	1	2	2	3	2	4	3	3	4	2	4	3	4	3	2	2	1	2	3	3	3	4	2	1	3	2	3	3	1	123	14	123	123	234	1234	123	123	123
1402020960	140	2	02	0960	1	1	2	2	1	1	1	1	2	1	3	1	1	3	4	1	2	4	3	4	1	1	2	1	2	3	3	4	3	4	1	3	2	3	3	1	13	14	124	123	234	124	123	123	13
1402020964	140	2	02	0964	2	2	2	2	1	1	1	1	1	2	3	2	2	3	2	3	2	3	1	2	1	3	1	1	1	3	3	3	3	2	1	3	2	3	3	3	123	14	124	123	23	1234	123	123	123
1402020968	140	2	02	0968	1	2	1	2	1	1	1	1	1	1	3	1	1	3	2	1	2	2	1	2	3	2	2	1	1	3	3	2	1	1	3	1	2	3	2	1	13	14	123	123	134	1234	123	123	13
1402020973	140	2	02	0973	2	1	2	2	1	1	1	1	2	2	3	2	2	2	3	3	2	2	3	2	3	2	2	1	2	3	3	3	3	2	1	1	2	3	2	1	123	14	1234	123	234	1234	123	123	123
1402020981	140	2	02	0981	2	1	2	2	1	1	1	1	2	1	3	2	4	4	3	3	2	2	1	4	3	2	2	2	1	3	3	3	3	1	1	1	2	3	3	2	123	14	5	123	24	124	123	123	123
1402020985	140	2	02	0985	1	1	2	2	1	1	1	1	1	1	3	2	2	3	2	3	2	2	3	2	3	2	2	1	2	3	2	1	3	1	1	1	2	3	1	2	123	14	1234	123	234	123	123	123	1234
1402020994	140	2	02	0994	2	1	1	1	1	1	1	1	1	2	3	2	2	2	1	2	3	2	3	2	1	1	2	1	2	3	3	2	2	1	1	3	2	3	3	2	13	14	123	123	234	1234	123	1234	1234
1402021039	140	2	02	1039	1	1	1	2	1	1	1	1	1	1	3	2	2	3	3	2	2	2	3	2	1	2	2	1	2	3	2	3	3	2	2	1	2	3	3	1	123	14	23	13	24	124	123	123	123
1402021049	140	2	02	1049	1	1	2	1	2	1	1	1	1	1	1	2	2	1	2	1	2	2	3	2	3	2	2	1	2	2	2	3	2	2	3	1	2	3	3	2	12	14	23	12	234	14	13	123	123
1402021071	140	2	02	1071	2	1	1	2	1	1	1	1	1	1	3	1	2	1	3	1	2	2	3	2	3	2	2	1	2	3	3	3	2	1	3	3	2	3	3	1	123	14	12	13	24	1234	123	23	13
1402021110	140	2	02	1110	1	1	1	1	1	1	1	1	1	1	3	4	3	3	4	4	3	4	3	4	3	4	4	1	1	3	4	4	3	4	1	4	2	3	3	1	13	13	5	123	1234	12	3	5	1
1402021213	140	2	02	1213	1	1	1	1	1	1	1	1	2	1	3	2	1	2	2	2	1	1	2	2	1	1	2	2	1	2	2	4	3	2	2	2	2	2	2	3	2	3	2	2	3	2	3	1	1
1402021251	140	2	02	1251	1	1	1	1	1	1	1	1	1	1	1	1	4	1	1	4	1	4	1	2	1	4	4	3	2	4	4	2	3	3	3	4	2	3	3	4	1	3	5	123	2	124	3	12	1
1402021289	140	2	02	1289	1	1	2	2	2	1	1	1	1	2	3	2	2	3	3	3	2	1	3	2	3	1	2	3	1	2	3	3	3	1	1	3	2	3	3	2	4	134	1234	123	2	1234	123	123	123
1402021307	140	2	02	1307	1	1	1	2	1	1	1	1	1	2	3	2	1	2	2	2	2	2	3	2	3	4	2	1	2	3	3	3	3	4	3	1	2	3	3	3	3	4	3	123	234	1234	123	123	1234
1402021355	140	2	02	1355	2	2	2	1	2	1	1	1	1	2	2	4	2	3	3	3	2	4	3	3	1	4	2	1	2	3	2	2	2	1	1	4	2	3	3	1	3	4	3	3	4	2	3	2	3
1402021369	140	2	02	1369	1	1	1	1	1	1	1	1	1	1	3	2	2	1	1	1	2	2	3	1	1	2	2	2	2	3	2	4	4	4	4	1	2	3	3	3	123	13	1234	1	2	1234	123	123	123
1402021435	140	2	02	1435	2	2	2	2	2	1	1	1	1	2	3	2	2	3	3	3	2	3	3	3	3	1	2	1	2	3	3	3	3	2	1	1	2	3	3	2	123	14	2	123	234	1234	123	123	123
1402021437	140	2	02	1437	2	1	2	1	1	1	1	1	2	1	2	2	2	2	4	1	2	2	1	4	3	4	2	1	2	2	3	4	3	2	1	1	2	3	3	2	3	4	2	1	4	124	123	123	123
1402021462	140	2	02	1462	1	1	1	1	1	1	1	1	1	2	1	2	4	3	1	1	2	2	3	2	3	4	2	1	2	3	3	2	3	4	3	3	2	3	3	2	3	4	5	1	234	1234	123	123	123
1402021465	140	2	02	1465	2	1	2	2	1	1	1	1	1	2	1	2	2	3	1	3	2	4	3	4	1	1	2	1	2	3	3	2	3	4	1	3	2	3	3	2	1	4	5	1	2	1	123	123	123
1402021483	140	2	02	1483	1	1	1	2	1	1	1	1	2	2	3	2	2	2	3	1	2	4	3	2	3	1	2	1	2	3	3	4	2	1	2	1	2	3	3	1	3	4	3	1	2	123	2	123	123
1402021484	140	2	02	1484	1	1	1	1	2	2	2	1	2	1	1	1	3	3	3	1	2	2	3	2	3	2	2	2	2	2	4	4	2	4	4	4	2	4	3	3	3	3	5	5	5	2	123	1234	1234
1402060015	140	2	06	0015	2	1	2	2	1	1	1	1	1	2	3	2	2	3	3	4	2	2	3	2	3	4	2	1	2	3	3	3	3	4	1	3	2	3	3	2	123	14	23	123	24	123	123	13	13
1402060052	140	2	06	0052	2	1	2	2	1	1	1	1	2	2	3	2	2	2	1	4	2	2	3	2	3	1	2	1	2	3	3	3	3	2	1	3	2	3	3	2	123	14	23	123	34	123	123	123	123
1402060053	140	2	06	0053	2	1	2	2	1	1	1	1	2	2	3	2	2	2	3	3	2	2	1	2	3	2	2	1	2	3	3	3	3	2	1	3	2	3	3	2	123	14	123	12	234	1234	123	123	123
1402060065	140	2	06	0065	1	2	2	2	1	1	1	1	1	1	3	2	1	2	3	3	2	2	3	2	1	1	2	2	2	3	1	4	3	4	1	3	2	3	1	2	123	1	123	123	23	1234	23	123	123
1402060080	140	2	06	0080	2	1	2	2	1	1	1	1	1	2	3	1	2	2	3	3	2	2	3	2	3	1	2	1	2	3	3	1	3	2	1	3	2	3	3	2	123	14	123	12	24	1234	123	123	123
1402060095	140	2	06	0095	2	2	2	2	1	1	1	1	2	2	3	1	2	3	3	3	2	2	3	2	3	2	2	1	2	3	1	4	3	4	1	3	2	3	3	2	123	1	12	123	23	123	123	13	12
1402060116	140	2	06	0116	1	1	2	2	1	1	1	1	2	2	3	2	2	2	3	3	2	2	3	2	3	2	2	1	2	3	3	3	3	2	1	3	2	3	3	2	123	14	123	123	234	124	123	123	123
1402060128	140	2	06	0128	1	1	2	2	1	1	1	1	2	1	3	2	4	3	3	3	3	4	1	4	3	1	2	1	2	3	3	3	3	4	1	3	2	3	1	1	13	14	12	123	234	12	123	123	123
1402060150	140	2	06	0150	2	1	2	1	1	1	1	1	1	2	3	2	2	3	3	3	2	2	3	2	3	1	2	2	2	3	3	4	3	4	1	3	2	3	3	2	123	1	12	123	234	12	123	123	123
1402060204	140	2	06	0204	2	2	2	1	1	1	1	1	1	2	2	4	2	3	1	3	2	4	1	2	3	1	2	1	2	3	3	2	3	4	1	4	2	3	1	1	123	12	12	123	12	124	123	123	13
1402060225	140	2	06	0225	2	1	2	2	1	1	1	1	2	2	3	2	2	2	2	3	2	2	3	2	3	2	2	1	2	3	3	3	3	2	1	3	2	3	3	2	13	14	123	123	234	123	123	123	123
1402060254	140	2	06	0254	1	1	2	2	1	1	1	1	1	1	3	2	2	3	3	3	2	2	3	2	3	1	2	1	2	3	3	3	3	2	1	3	2	3	3	1	13	14	12	12	23	12	13	13	12
1402060256	140	2	06	0256	1	1	1	1	1	1	1	1	1	2	3	2	2	3	2	3	2	2	3	2	3	1	2	1	2	3	3	3	3	2	1	3	2	3	3	2	123	14	123	123	234	1234	123	123	123
1402060258	140	2	06	0258	1	2	1	1	1	1	1	1	1	1	3	2	2	4	3	3	2	2	3	2	3	1	2	1	2	3	3	2	2	4	1	3	2	3	3	2	13	14	123	12	23	12	123	123	123
1402060335	140	2	06	0335	2	1	2	2	1	1	1	1	2	2	3	2	2	3	3	3	2	2	3	2	3	1	2	1	2	3	3	3	3	2	1	3	2	3	3	2	123	14	123	123	24	1234	123	123	123
1402060351	140	2	06	0351	1	1	2	2	1	1	1	1	1	2	3	3	2	3	3	3	2	2	3	2	3	1	2	1	2	3	3	3	3	2	1	3	2	3	3	1	123	14	24	123	234	123	123	123	123
1402060459	140	2	06	0459	2	1	2	2	1	1	1	1	1	2	3	2	2	3	2	3	2	2	3	2	3	1	2	1	2	3	3	3	3	2	1	3	2	3	3	3	13	134	123	123	34	123	123	13	123
1402060481	140	2	06	0481	2	2	2	2	1	1	1	1	2	1	3	2	2	3	2	4	2	2	3	1	3	1	2	2	2	3	3	3	3	2	1	3	2	3	3	2	123	14	123	123	234	1234	123	123	123
1402060529	140	2	06	0529	2	2	2	1	1	1	1	1	1	2	3	2	2	3	2	3	3	2	3	2	3	1	2	1	1	3	3	3	3	2	1	3	2	3	3	3	12	14	12	123	234	1234	123	123	123
1402060533	140	2	06	0533	1	1	2	2	1	1	1	1	1	2	3	2	2	2	3	3	2	2	3	2	3	1	2	1	2	3	3	3	3	2	1	3	2	3	3	1	123	14	123	123	234	1234	123	123	123
1402060564	140	2	06	0564	1	2	2	1	1	1	1	1	1	1	3	2	2	3	3	4	2	2	3	2	3	1	2	1	2	3	3	3	3	2	1	3	2	3	3	2	13	14	123	123	234	1234	123	123	123
1402060595	140	2	06	0595	1	2	2	2	1	1	1	1	2	2	3	2	2	3	3	3	2	2	1	2	3	1	2	1	2	3	2	3	3	2	1	1	2	3	2	1	123	14	123	123	234	1234	23	123	123
1402060601	140	2	06	0601	1	1	2	1	1	1	1	1	1	1	1	2	2	1	2	3	2	2	3	2	3	1	2	1	1	2	3	2	3	4	2	1	2	3	3	1	13	14	23	12	34	124	123	123	123
1402060615	140	2	06	0615	2	1	2	2	1	1	1	1	2	1	3	2	2	2	1	1	2	4	3	1	3	4	2	1	2	3	3	4	3	2	1	3	2	3	2	2	13	14	13	12	34	12	123	23	13
1402060619	140	2	06	0619	1	2	1	2	1	1	1	1	1	1	1	1	4	3	2	4	3	4	3	2	1	4	2	1	2	3	4	2	3	4	1	3	2	3	3	2	123	13	123	12	24	12	123	13	12
1402060628	140	2	06	0628	2	1	1	2	1	2	2	2	1	2	2	2	2	1	3	1	2	3	1	2	1	3	3	2	3	2	1	2	2	3	1	3	3	3	2	3	1	23	1	3	2	12	123	12	12
1402060637	140	2	06	0637	1	1	2	2	2	1	1	1	2	1	3	2	2	4	1	3	2	2	3	4	3	4	2	1	2	3	2	3	3	4	1	4	2	3	3	2	123	14	123	123	234	123	123	123	123
1402060643	140	2	06	0643	1	2	2	2	1	1	1	1	2	2	3	3	2	4	3	4	2	4	3	2	3	4	2	1	2	3	3	4	3	4	1	4	2	3	3	2	12	14	12	12	24	12	123	13	13
1402060698	140	2	06	0698	2	1	2	2	1	1	1	1	1	1	3	4	2	3	3	3	2	2	3	2	3	1	2	3	1	3	3	3	3	2	1	3	2	3	3	1	1	14	23	12	24	13	13	12	13
1402060716	140	2	06	0716	1	2	1	2	1	1	1	2	2	1	3	2	2	1	2	1	2	4	4	2	3	4	2	2	2	4	3	4	3	4	1	4	2	4	1	3	13	14	123	12	2	123	13	12	13
1402060735	140	2	06	0735	1	2	2	2	1	1	1	1	2	1	3	1	2	3	3	3	2	2	3	2	3	1	2	1	2	3	3	3	3	4	1	3	2	3	3	2	123	14	23	123	23	1234	123	123	13
1402060763	140	2	06	0763	1	1	2	2	1	1	1	1	1	1	3	2	2	3	3	3	2	4	1	2	1	1	2	1	2	3	4	2	3	4	1	3	2	3	3	1	13	14	12	12	5	123	123	13	14
1402060768	140	2	06	0768	2	2	2	2	1	1	1	1	2	2	3	1	2	3	3	3	2	2	3	2	3	1	2	2	2	3	4	4	3	4	1	3	2	3	3	2	123	14	12	123	23	123	123	123	13
1402060809	140	2	06	0809	2	2	2	1	1	2	2	1	1	2	3	2	4	3	3	4	3	4	4	2	1	1	2	2	1	3	4	2	3	4	1	4	2	3	2	2	14	14	5	12	24	12	123	3	13
1402060862	140	2	06	0862	1	1	2	2	1	2	1	1	2	1	3	4	2	3	3	3	2	2	3	2	3	1	2	2	2	3	4	4	3	4	1	4	2	3	1	4	123	14	12	123	23	123	123	123	13
1402060864	140	2	06	0864	2	2	2	2	1	1	1	1	2	2	3	2	2	3	3	3	2	2	1	2	3	1	2	1	2	3	4	4	3	4	1	4	2	3	3	2	123	14	12	123	23	123	123	123	123
1402060872	140	2	06	0872	1	1	2	2	1	1	1	1	2	2	2	2	2	2	3	3	2	2	1	2	3	1	2	1	1	3	4	4	3	4	1	3	2	3	3	2	123	14	12	123	23	12	123	123	123
1402060882	140	2	06	0882	2	2	2	2	1	1	1	1	2	1	3	2	2	3	3	3	2	2	3	2	3	2	2	1	2	3	4	4	3	4	1	3	2	3	3	2	123	14	123	123	23	123	123	123	123
1402060912	140	2	06	0912	2	1	2	2	1	1	1	1	2	2	3	4	2	3	3	3	2	2	3	2	3	2	2	1	2	3	4	4	3	4	1	3	2	3	3	2	123	14	12	123	23	123	123	123	123
1402060913	140	2	06	0913	2	1	2	2	1	1	1	1	2	2	1	2	2	3	1	1	2	2	1	1	3	2	2	1	3	3	4	4	3	4	1	3	2	3	3	2	123	14	123	123	23	1234	123	123	123
1402060968	140	2	06	0968	2	2	2	2	1	1	1	1	2	2	3	2	2	3	3	3	2	2	1	2	3	1	2	1	2	3	4	4	3	4	1	3	2	3	3	2	123	14	12	123	23	1234	123	123	123
1402060994	140	2	06	0994	2	1	2	2	2	1	1	1	1	2	3	2	3	2	3	3	2	2	3	2	3	1	1	1	2	3	1	2	3	1	1	3	2	3	3	2	123	14	12	123	14	1234	1234	123	123
1402061048	140	2	06	1048	1	2	1	2	1	1	1	1	2	2	3	2	1	1	3	3	2	2	1	2	3	1	2	1	2	3	3	3	3	1	1	1	2	3	3	2	123	14	123	123	234	123	123	123	123
1402061063	140	2	06	1063	2	1	2	2	1	1	1	1	2	2	3	2	2	3	3	3	2	2	3	2	3	1	2	1	2	3	3	3	3	2	1	3	2	3	3	2	123	14	1234	123	234	1234	123	123	123
1402061073	140	2	06	1073	1	1	2	2	1	1	1	1	1	1	3	1	1	3	3	4	2	4	2	2	3	1	2	1	2	3	4	2	3	4	1	3	2	3	3	1	13	14	23	12	24	12	123	13	13
1402061142	140	2	06	1142	2	1	2	2	1	1	1	1	1	1	3	4	2	3	3	4	4	2	3	4	1	4	2	1	1	3	4	2	3	4	4	4	2	3	3	3	13	5	5	12	5	12	123	5	13
1403020029	140	3	02	0029	1	2	1	1	1	2	1	1	2	2	2	2	3	3	3	3	3	2	2	4	1	1	2	2	2	1	4	2	3	4	1	4	1	3	1	1	23	24	5	123	12	12	123	123	123
1403020041	140	3	02	0041	1	2	1	1	1	1	1	1	1	1	3	1	4	3	3	3	3	4	3	2	1	1	2	1	2	3	4	2	3	4	1	4	2	3	1	2	13	134	23	123	12	12	123	123	13
1403020053	140	3	02	0053	1	1	1	1	1	2	1	1	2	1	3	4	1	2	3	3	1	1	1	4	3	1	2	1	2	2	4	2	3	4	2	4	2	3	3	1	23	23	5	123	12	12	123	13	12
1403020060	140	3	02	0060	1	1	1	1	1	1	1	1	1	1	1	1	1	1	3	3	3	1	1	4	3	1	2	1	2	2	4	4	3	4	1	4	2	3	3	2	23	123	5	123	12	12	123	123	13
1403020074	140	3	02	0074	1	2	1	2	1	2	1	1	2	2	1	1	1	4	1	3	2	2	1	2	3	3	3	1	2	3	4	4	3	4	1	3	2	3	3	1	123	14	23	123	234	124	123	123	123
1403020090	140	3	02	0090	1	1	1	1	2	1	1	1	1	1	3	1	4	3	3	4	2	4	3	2	3	1	2	1	2	1	4	4	3	4	4	4	2	3	3	1	123	1234	134	123	1234	1234	123	1234	1234
1403020099	140	3	02	0099	2	2	1	2	1	1	1	1	2	1	3	2	2	3	3	2	2	2	1	2	3	2	2	2	3	3	3	3	3	2	1	1	2	2	3	3	23	14	34	12	234	1234	123	123	13
1403020100	140	3	02	0100	1	2	2	2	2	2	1	1	2	2	3	4	4	1	4	1	2	4	3	4	3	4	2	2	2	2	3	4	3	4	1	2	2	3	3	2	123	124	123	123	12	124	123	123	5
1403020116	140	3	02	0116	1	2	1	1	2	1	1	1	1	1	4	1	1	1	1	4	2	4	3	4	3	1	2	2	2	3	4	2	3	4	1	4	2	3	2	2	123	24	34	123	1234	1234	123	1234	34
1403020188	140	3	02	0188	2	1	2	2	1	1	1	1	2	2	3	2	2	3	3	3	2	2	3	2	3	3	2	1	2	3	3	4	1	2	1	3	2	3	2	2	1	4	2	1	3	1234	123	123	123
1403020192	140	3	02	0192	1	1	2	2	1	2	2	1	2	1	3	4	4	4	4	4	2	2	1	2	1	1	2	3	2	4	3	4	3	4	1	3	2	3	3	3	123	13	123	123	234	1234	123	123	123
1403020203	140	3	02	0203	1	1	2	2	2	1	1	1	2	1	3	4	4	2	4	3	2	4	3	4	3	4	2	1	2	3	3	4	3	4	1	3	2	3	1	1	13	5	23	123	12	12	123	23	5
1403020223	140	3	02	0223	1	1	2	2	1	1	1	1	2	2	3	2	2	2	2	1	2	2	1	2	3	2	2	1	2	3	3	3	3	2	1	2	2	3	3	3	123	134	123	123	234	1234	123	123	123
1403020232	140	3	02	0232	2	1	2	2	1	1	1	1	2	2	1	4	2	3	3	3	2	2	1	2	3	1	2	1	2	3	3	3	3	2	1	3	2	3	3	1	12	14	23	123	234	1234	123	123	123
1403020234	140	3	02	0234	2	1	2	2	1	1	1	1	2	2	2	2	2	2	2	3	2	2	3	2	3	2	2	1	2	3	3	4	3	2	1	3	2	3	3	2	123	14	234	123	34	1234	123	123	123
1403020253	140	3	02	0253	1	2	1	2	1	2	2	2	2	2	1	4	4	2	4	4	2	2	3	2	3	1	2	3	2	3	4	4	3	4	1	3	2	3	3	2	13	14	5	123	5	124	123	123	13
1403020277	140	3	02	0277	1	1	1	2	1	1	1	1	1	2	1	2	1	2	2	4	2	2	1	3	3	4	4	1	2	3	2	2	2	1	2	4	2	3	4	1	12	14	23	12	234	12	123	12	13
1403020326	140	3	02	0326	2	2	2	2	2	2	2	1	2	2	3	1	4	2	4	4	3	3	1	1	1	2	2	1	2	3	4	4	3	1	1	2	2	3	3	2	13	14	24	123	24	124	123	234	123
1403020339	140	3	02	0339	1	1	1	2	1	2	2	1	2	2	4	1	4	1	3	3	3	2	3	4	1	3	2	1	2	3	4	4	3	3	2	3	2	3	3	2	3	1	4	123	23	1234	123	13	23
1403020342	140	3	02	0342	1	1	1	1	1	1	1	1	1	1	1	4	1	3	3	4	3	4	3	2	1	3	4	1	2	3	4	4	4	4	3	3	2	3	3	4	14	14	23	123	234	1234	123	123	12
1403020378	140	3	02	0378	2	1	2	2	1	1	1	1	1	2	1	1	1	3	3	2	2	1	3	2	3	1	2	1	1	3	4	4	3	3	1	2	2	3	3	1	13	14	13	12	34	12	12	13	13
1403020393	140	3	02	0393	1	2	2	2	1	1	1	1	1	2	1	2	3	4	3	1	2	2	3	2	3	1	2	1	2	3	3	4	3	4	1	3	2	3	3	1	12	14	5	123	23	12	123	123	13
1403020399	140	3	02	0399	1	1	2	2	2	2	1	1	2	2	2	2	1	3	3	3	3	4	4	2	3	3	2	1	2	3	4	2	3	2	1	2	2	3	3	1	24	14	12	123	34	1234	123	123	123
1403020403	140	3	02	0403	1	1	1	2	1	1	1	1	2	2	3	1	2	2	4	3	2	2	4	4	3	1	2	1	2	3	4	4	3	4	1	3	2	3	4	4	123	1234	13	123	23	1234	123	1234	13
1403020461	140	3	02	0461	2	2	2	2	1	1	1	1	2	2	4	1	1	4	4	4	2	2	1	2	3	1	2	1	1	3	3	4	3	4	1	1	2	3	3	1	123	14	5	12	24	12	123	23	13
1403020471	140	3	02	0471	2	1	2	2	1	1	1	1	2	2	3	2	2	3	3	3	2	2	3	2	3	1	2	1	2	3	3	2	3	2	1	2	2	3	3	2	3	4	1	1	2	2	1	2	1
1403020490	140	3	02	0490	1	1	2	2	2	2	1	1	2	2	2	2	2	2	3	3	2	2	4	2	3	3	2	1	2	2	4	4	3	4	1	3	2	3	3	3	12	14	1234	123	234	1234	123	123	1234
1403020508	140	3	02	0508	1	1	1	1	1	2	2	1	2	1	3	2	4	3	2	2	3	2	3	4	1	1	1	1	2	2	2	2	3	2	2	1	2	3	3	3	123	14	24	13	34	12	123	123	13
1403020509	140	3	02	0509	2	1	1	1	1	2	1	1	2	2	3	4	4	3	3	2	2	2	3	4	3	1	2	1	2	2	4	4	3	4	1	4	2	3	3	3	13	14	23	123	234	124	123	13	5
1403020512	140	3	02	0512	1	1	2	1	1	2	1	1	1	1	2	1	4	1	2	2	2	4	1	3	3	2	3	2	2	4	3	1	1	1	3	1	2	3	3	1	12	13	5	23	34	12	13	23	14
1403020514	140	3	02	0514	2	1	2	2	1	1	1	2	1	2	3	1	3	3	3	3	3	1	1	2	1	1	2	2	2	3	4	2	3	4	1	4	2	3	3	3	23	14	5	123	234	124	123	123	123
1403020536	140	3	02	0536	1	1	1	1	1	1	1	1	1	1	3	2	4	1	3	3	3	3	1	2	1	4	3	1	2	2	2	2	4	1	4	1	2	3	3	1	14	23	5	13	24	23	5	34	13
1403020545	140	3	02	0545	1	2	1	2	2	1	1	1	1	1	3	4	2	3	2	1	3	4	1	2	1	3	2	1	2	3	2	4	1	4	3	1	2	3	3	1	13	14	23	12	5	12	123	13	5
1403020572	140	3	02	0572	1	1	1	1	2	1	1	1	1	1	3	2	2	2	1	1	3	1	1	2	3	3	2	1	2	3	3	2	3	4	1	1	2	3	3	3	13	14	13	13	34	12	123	123	13
1403020574	140	3	02	0574	1	1	2	2	1	1	1	1	2	2	3	2	3	3	2	1	1	3	1	1	3	3	2	3	2	2	1	4	1	4	2	2	2	3	3	1	13	14	13	12	23	124	13	13	13
1403020599	140	3	02	0599	1	1	1	1	2	2	1	1	2	1	3	1	3	2	3	4	3	2	2	3	3	2	3	1	3	3	2	2	1	2	2	2	2	3	2	1	4	1	2	1	4	124	123	13	13
1403020600	140	3	02	0600	1	1	1	2	1	1	2	1	1	1	1	3	2	1	3	3	1	2	3	4	3	2	2	2	1	3	4	2	3	4	1	2	2	3	3	2	1234	14	1234	123	1234	1234	123	123	123
1403020621	140	3	02	0621	1	1	1	1	1	1	1	1	2	2	1	1	1	2	1	1	3	2	1	2	1	2	2	1	2	3	2	4	1	1	2	1	2	3	3	3	1	1	2	1	1	1	2	3	1
1403020625	140	3	02	0625	2	1	2	2	1	1	1	1	2	2	3	1	2	3	3	3	2	2	3	2	3	1	2	1	2	3	3	4	3	2	1	1	2	3	3	1	123	14	123	123	234	1234	123	123	123
1403020647	140	3	02	0647	1	1	1	1	1	1	1	1	1	1	2	1	1	3	2	2	2	2	3	1	1	1	2	2	1	3	3	4	3	4	1	1	2	3	3	3	13	24	34	13	24	1234	23	12	123
1403020654	140	3	02	0654	2	1	2	1	2	1	1	1	1	1	3	2	1	3	3	3	3	2	3	2	3	1	2	1	2	3	4	4	3	4	1	1	2	3	3	2	123	14	5	123	234	124	123	13	13
1403020658	140	3	02	0658	1	1	2	2	1	1	1	1	1	2	1	2	4	1	3	4	3	2	1	4	1	4	2	1	2	3	3	4	3	1	1	2	2	3	3	3	13	14	5	12	24	12	123	123	5
1403020659	140	3	02	0659	1	1	1	1	1	1	1	1	1	1	3	2	4	4	3	4	4	2	1	4	3	2	1	2	1	4	2	1	4	1	2	3	2	2	3	3	13	13	24	13	24	12	13	13	23
1403020702	140	3	02	0702	1	1	1	2	2	1	1	1	1	1	4	4	4	1	4	3	2	2	2	2	3	1	2	2	2	3	3	4	3	4	1	4	2	3	3	2	13	14	23	123	24	124	123	13	13
1403020729	140	3	02	0729	1	1	1	1	1	1	1	1	1	1	2	4	4	3	3	4	3	2	3	4	1	1	2	3	2	3	3	4	3	1	1	3	2	3	3	2	3	1	5	234	14	12	123	13	5
1403040034	140	3	04	0034	1	1	1	2	1	1	2	1	2	1	2	1	2	2	2	3	3	2	3	2	4	2	2	1	2	2	3	1	3	2	2	1	2	2	1	3	13	13	14	123	24	124	123	123	123
1403040104	140	3	04	0104	1	2	2	1	1	1	1	1	2	2	2	2	1	1	3	3	2	2	3	2	3	2	2	2	2	3	4	2	3	4	2	3	2	3	3	2	12	134	5	123	23	1234	123	123	123
1403040106	140	3	04	0106	2	1	1	2	1	1	1	1	1	1	2	3	4	1	3	3	3	3	3	2	3	2	2	3	2	2	4	2	3	4	2	3	2	3	3	2	2	124	24	123	234	1234	123	1234	23
1403040156	140	3	04	0156	2	1	2	2	1	1	1	1	1	2	3	2	2	2	2	3	3	2	3	1	3	1	2	1	2	3	3	4	3	4	1	3	2	3	3	2	123	14	123	12	234	1234	123	123	123
1403040166	140	3	04	0166	1	1	1	2	2	1	1	1	2	1	3	2	4	3	2	1	3	1	1	2	1	2	2	1	2	3	1	2	2	4	3	1	2	3	3	1	12	14	14	12	12	12	13	13	13
1403040168	140	3	04	0168	2	1	2	2	1	1	1	1	2	2	2	2	2	2	1	1	2	2	3	2	1	1	2	3	2	3	3	2	3	1	1	3	2	3	3	1	13	14	234	123	234	123	123	123	123
1403040174	140	3	04	0174	1	1	2	2	1	1	1	1	1	1	3	1	1	2	2	2	2	2	1	2	3	2	3	1	2	3	2	2	2	1	3	2	2	3	3	3	13	14	13	13	24	124	13	13	134
1403040189	140	3	04	0189	1	1	2	1	1	2	2	2	1	1	2	4	4	3	2	1	1	2	1	1	3	2	1	3	2	2	4	1	3	4	3	1	2	1	2	1	3	24	5	123	5	1234	123	13	12
1403040231	140	3	04	0231	1	2	1	2	2	1	1	1	1	2	3	1	2	4	3	3	2	2	1	2	3	1	1	3	2	3	3	4	3	4	3	3	2	3	3	2	123	14	5	123	124	1234	123	123	5
1403040263	140	3	04	0263	1	2	1	2	2	1	1	1	2	1	4	1	1	4	2	4	3	4	2	4	3	4	4	1	3	3	2	2	3	2	3	2	2	3	2	1	23	13	5	123	24	12	4	124	13
1403040279	140	3	04	0279	2	1	1	2	2	1	1	1	1	1	3	2	4	2	2	1	3	3	3	3	3	2	2	1	2	3	2	3	3	4	3	1	2	3	3	1	23	13	23	13	12	12	12	23	23
1403040289	140	3	04	0289	1	2	1	1	1	2	1	1	1	1	4	2	4	2	1	1	3	3	2	1	1	2	2	2	2	3	3	1	3	4	3	4	2	3	3	1	23	14	13	123	34	12	123	123	124
1403040301	140	3	04	0301	1	2	1	1	1	1	1	1	1	1	2	2	1	2	2	1	2	2	1	1	3	2	2	1	2	1	2	2	2	1	2	1	2	3	3	1	23	34	23	123	24	124	123	123	123
1403040329	140	3	04	0329	2	1	2	2	1	1	1	1	2	2	2	2	2	1	2	3	3	2	3	2	3	2	2	1	2	3	2	3	2	4	1	3	2	3	2	3	13	14	14	123	23	12	13	123	23
1403040357	140	3	04	0357	2	1	1	2	1	1	1	1	2	2	3	2	2	3	3	3	2	2	3	2	3	1	2	1	2	3	3	3	3	4	1	3	2	3	3	1	13	14	12	12	24	1234	123	123	13
1403040373	140	3	04	0373	2	1	2	2	2	1	1	1	2	2	3	2	2	2	2	1	3	2	3	2	3	1	2	1	2	3	3	3	2	2	1	3	2	3	2	1	123	14	123	123	1234	1234	123	123	134
1403040381	140	3	04	0381	2	2	2	2	2	1	1	1	2	2	1	2	4	2	1	4	2	2	3	4	3	2	2	1	2	3	4	2	2	4	3	4	2	3	3	3	13	5	5	12	24	1234	123	123	13
1403040403	140	3	04	0403	1	2	1	1	1	1	1	1	1	1	4	1	3	3	1	3	1	4	2	3	1	2	2	1	2	1	1	2	3	2	1	2	2	3	1	1	1	14	14	123	12	12	23	123	12
1403040406	140	3	04	0406	2	1	2	2	1	1	1	1	2	2	3	2	1	2	3	3	2	2	3	2	3	1	2	1	2	3	2	2	3	4	2	2	2	1	3	1	123	14	1234	123	234	123	123	123	123
1403040418	140	3	04	0418	2	1	2	1	1	2	1	1	1	1	4	2	2	2	1	1	2	4	3	4	3	4	2	1	2	3	4	3	2	4	3	4	2	3	3	4	5	34	24	12	24	12	12	12	13
1403040427	140	3	04	0427	2	1	1	1	1	2	1	1	1	1	2	4	2	1	2	1	3	2	2	1	3	1	3	1	1	1	1	1	1	1	4	1	2	3	3	1	2	124	1	1	134	124	123	123	123
1403040433	140	3	04	0433	1	2	2	2	1	1	1	1	2	1	3	2	2	4	4	3	4	4	3	4	1	4	2	1	2	3	3	4	3	4	4	4	2	3	3	2	123	14	12	123	24	1234	123	123	13
1403040447	140	3	04	0447	1	1	2	2	1	1	1	2	1	1	3	1	1	2	2	2	2	2	1	2	3	2	3	1	2	2	2	2	2	1	3	2	2	3	3	3	13	14	13	13	24	124	13	13	134
1403040450	140	3	04	0450	1	1	1	1	1	2	1	1	1	2	4	4	4	4	3	1	3	2	4	4	3	2	4	4	2	4	4	4	3	4	4	1	2	3	4	1	13	124	123	123	14	124	123	123	13
1403040464	140	3	04	0464	1	1	2	2	1	2	1	1	2	2	3	4	1	1	3	4	2	4	3	3	3	4	2	2	2	3	4	4	3	4	1	4	2	3	1	4	123	14	5	123	124	123	123	123	5
1403040479	140	3	04	0479	1	2	1	2	1	1	1	1	1	1	4	4	4	4	4	4	2	2	3	2	1	3	3	1	1	2	1	2	1	4	1	1	2	3	3	1	12	34	23	12	34	12	123	123	123
1403040488	140	3	04	0488	2	1	1	1	2	1	1	1	1	1	3	1	2	2	4	4	2	4	1	2	3	1	2	1	2	3	3	4	3	2	1	4	2	3	3	1	13	14	23	12	34	12	123	123	123
1403040509	140	3	04	0509	1	1	1	1	1	1	1	1	1	1	3	1	1	3	3	3	3	2	3	2	1	1	2	1	2	3	1	4	3	4	1	1	2	3	3	1	23	123	5	123	124	1234	123	123	123
1403040574	140	3	04	0574	1	1	2	2	1	2	1	1	1	2	3	4	2	1	3	4	3	4	4	2	3	3	2	1	2	3	4	2	3	4	1	3	2	3	3	1	3	14	14	123	134	124	123	13	123
1403040594	140	3	04	0594	2	1	2	2	1	1	1	1	2	2	3	2	4	1	3	3	2	4	3	4	3	4	2	1	2	3	3	4	3	4	1	3	2	3	3	1	123	14	34	123	34	1234	123	123	123
1403040601	140	3	04	0601	1	1	1	1	1	2	2	1	2	1	3	4	4	3	3	3	3	4	4	1	3	3	2	2	2	2	4	2	3	4	2	4	2	2	3	1	23	124	1234	123	1234	1234	123	123	123
1403040602	140	3	04	0602	2	1	2	2	1	1	1	1	1	2	3	2	2	3	3	2	2	4	4	4	3	2	2	2	2	2	4	2	3	4	1	3	2	3	3	1	23	14	12	123	23	1234	123	123	13
1403040605	140	3	04	0605	1	2	1	2	1	1	1	1	2	2	3	1	4	1	3	1	2	1	3	4	1	1	2	1	2	3	4	4	3	4	1	4	2	3	3	1	23	134	5	123	234	12	123	23	5
1403040617	140	3	04	0617	1	2	2	1	2	1	1	1	2	1	2	2	1	1	1	3	3	2	1	2	3	2	2	1	2	3	3	1	3	1	2	3	2	3	3	3	13	13	14	12	23	12	23	12	13
1403040623	140	3	04	0623	1	1	1	2	2	1	1	1	2	2	3	2	2	3	3	1	3	2	3	2	3	2	2	1	2	3	3	2	3	1	1	1	2	3	3	1	123	14	123	13	23	123	123	134	123
1403040646	140	3	04	0646	2	2	1	2	1	2	1	1	1	1	1	1	1	3	4	4	2	4	3	4	3	1	2	1	2	3	4	2	3	4	4	4	2	3	2	3	13	14	24	123	1234	1234	123	123	13
1403040657	140	3	04	0657	1	1	2	1	1	1	1	1	2	2	3	2	4	2	4	2	2	4	4	4	3	2	3	3	2	3	4	4	3	4	4	4	4	4	4	1	123	14	13	123	123	1234	123	123	123
1403040663	140	3	04	0663	1	1	2	2	1	1	2	1	1	2	4	2	1	4	1	4	3	2	1	1	1	1	2	1	2	3	3	2	3	2	1	3	2	3	3	2	123	14	123	123	1234	1234	123	123	123
1403040694	140	3	04	0694	1	1	1	2	1	1	1	1	1	1	2	4	4	1	3	4	3	2	1	4	1	1	2	1	2	2	4	2	3	4	1	4	2	3	3	2	12	1234	5	123	5	12	123	123	13
1403040705	140	3	04	0705	1	2	1	1	1	2	2	1	1	1	1	2	2	3	2	1	2	2	1	4	3	3	2	1	2	3	1	4	3	4	1	4	2	3	3	2	23	24	5	123	124	124	123	123	13
1403040724	140	3	04	0724	1	2	1	2	1	2	1	1	1	1	3	1	2	2	2	1	2	2	3	2	3	3	3	1	2	3	3	1	3	4	1	3	2	3	3	1	123	14	23	123	34	1234	123	123	23
1403040733	140	3	04	0733	2	1	2	2	2	1	1	1	2	2	3	1	2	2	3	1	3	2	3	2	3	4	2	1	2	3	3	2	3	4	1	4	2	3	3	2	13	14	123	123	234	1234	123	123	5
1403040737	140	3	04	0737	1	1	1	2	1	1	1	1	1	1	1	4	4	1	3	4	2	2	4	4	3	1	2	1	2	1	4	2	3	4	1	4	2	3	3	1	12	14	5	123	123	1234	123	123	13
WJBM	JCD	XZ	CUN	JTH	A01	A02	A03	A04	A05	A06	A07	A08	A09	A10	B01	B02	B03	B04	B05	B06	B07	B08	B09	B10	B11	B12	B13	B14	B15	B16	B17	B18	B19	B20	B21	B22	B23	B24	B25	B26	C01	C02	C03	C04	C05	C06	C07	C08	C09
3011010030	301	1	01	0030	2	1	2	2	1	1	1	1	1	2	3	2	2	3	3	3	2	2	3	2	3	3	2	1	2	3	3	3	2	2	1	1	2	3	3	2	13	4	23	1	24	123	123	123	13
3011010038	301	1	01	0038	2	1	2	2	1	1	1	1	2	2	3	2	1	3	3	3	2	2	3	2	3	3	2	1	2	3	3	2	3	1	3	3	2	3	3	2	13	14	23	123	234	1234	123	123	13
3011010050	301	1	01	0050	2	1	2	2	1	1	1	1	2	2	3	2	2	1	1	3	2	2	3	2	3	2	2	1	2	3	3	2	3	1	1	1	2	3	3	1	123	134	234	123	234	1234	123	123	13
3011010055	301	1	01	0055	2	1	2	2	2	1	1	1	2	2	3	2	1	2	3	3	2	2	1	2	3	3	2	1	2	3	3	3	3	2	1	3	2	3	3	1	13	14	234	123	234	1234	123	123	13
3011010091	301	1	01	0091	2	2	2	1	2	1	1	1	2	1	3	2	2	3	3	3	2	2	3	2	3	3	2	3	2	3	3	3	3	2	1	3	2	3	3	2	13	14	1234	123	13	1234	123	13	13
3011010095	301	1	01	0095	2	1	2	2	2	1	1	1	1	2	2	2	2	2	2	1	2	1	3	2	1	2	2	3	2	3	2	2	1	2	2	3	2	3	3	1	23	14	13	13	24	23	12	13	13
3011010106	301	1	01	0106	2	2	2	2	1	1	1	1	1	2	3	2	2	3	3	3	2	2	1	2	3	1	2	3	2	3	3	3	3	1	1	3	2	3	3	1	13	14	23	123	234	12	123	123	123
3011010144	301	1	01	0144	1	2	1	2	2	2	1	1	2	2	1	2	2	2	3	3	1	2	3	2	3	2	2	2	2	3	3	3	2	2	1	3	2	3	3	2	13	23	124	13	13	1234	123	123	1234
3011010167	301	1	01	0167	2	1	2	2	1	1	1	1	2	2	3	2	1	3	3	3	2	2	3	2	3	1	2	1	2	3	3	3	3	2	1	1	2	3	3	2	123	134	24	123	23	1234	123	123	123
3011010176	301	1	01	0176	1	1	2	2	1	1	1	1	1	1	2	2	2	3	3	3	2	2	2	2	3	2	2	3	2	3	3	3	3	2	1	3	2	1	3	2	13	13	12	123	234	123	123	123	123
3011010182	301	1	01	0182	1	1	2	1	2	1	1	1	1	2	3	2	2	3	2	3	2	2	3	2	3	1	2	1	2	3	3	3	1	2	1	3	2	3	3	1	123	14	123	123	234	1234	123	123	123
3011010200	301	1	01	0200	2	1	2	2	1	1	1	1	2	2	3	2	2	3	3	3	2	2	3	2	3	1	2	1	2	3	3	3	3	1	1	3	2	3	3	1	123	14	234	123	234	123	123	123	123
3011010203	301	1	01	0203	2	2	2	2	2	1	1	1	1	1	2	2	2	2	3	3	2	2	3	2	3	2	2	1	2	3	3	3	1	2	1	3	2	3	3	2	13	14	124	123	23	1234	123	13	1234
3011010230	301	1	01	0230	2	1	2	2	1	1	1	1	2	2	3	2	2	2	2	3	2	2	3	2	3	1	2	1	2	3	3	3	3	1	3	3	2	3	3	2	123	14	123	123	234	1234	123	123	123
3011010256	301	1	01	0256	2	2	2	2	2	1	1	1	2	2	3	2	2	3	1	1	3	2	3	2	3	2	2	1	2	3	3	3	1	1	1	4	2	3	3	1	13	14	124	123	234	124	123	123	13
3011010263	301	1	01	0263	1	1	1	1	2	1	1	1	2	2	3	1	3	3	3	3	2	3	3	3	3	1	1	2	2	3	2	3	3	2	1	3	2	3	3	3	123	1234	134	123	123	1234	123	123	1234
3011010287	301	1	01	0287	2	2	2	2	1	1	1	1	1	1	3	2	2	3	3	2	2	2	1	2	1	2	2	1	2	3	3	3	3	2	1	3	2	3	3	1	13	14	134	123	24	1234	123	123	123
3011010309	301	1	01	0309	1	1	1	2	1	1	1	1	2	2	3	2	2	2	2	3	2	2	3	2	3	1	2	1	2	3	3	3	3	2	1	1	2	3	3	1	123	14	123	123	234	1234	123	123	1234
3011010323	301	1	01	0323	2	2	2	2	2	2	2	1	2	2	3	2	2	3	3	3	2	2	1	2	3	2	2	1	2	3	3	3	2	2	1	3	2	3	3	2	13	14	1234	123	23	1234	123	123	1234
3011010324	301	1	01	0324	2	1	2	2	1	1	1	1	1	2	3	2	3	3	3	3	2	2	3	2	3	1	2	2	2	3	3	3	3	2	1	3	2	3	1	2	123	14	23	123	234	1234	123	123	23
3011010354	301	1	01	0354	2	1	2	2	2	1	1	1	1	1	3	2	2	1	3	1	3	1	3	2	3	2	2	1	2	3	2	3	2	2	3	1	2	3	3	2	3	1	14	123	12	1234	123	123	123
3011010394	301	1	01	0394	2	2	2	2	2	1	1	2	2	2	3	2	2	3	3	3	2	2	3	2	3	2	2	1	2	3	3	3	2	2	1	3	3	3	3	2	14	14	1234	123	14	1234	123	13	1234
3011010402	301	1	01	0402	1	1	2	2	2	1	1	1	2	2	2	2	2	3	2	3	3	1	3	2	3	2	2	1	2	3	3	1	3	1	1	1	2	3	3	1	3	1	3	1	4	1234	123	123	123
3011010499	301	1	01	0499	1	1	2	2	1	1	1	1	1	1	3	2	2	2	3	3	2	2	3	2	3	1	2	1	2	3	3	2	2	2	1	3	2	3	2	1	1	14	123	123	234	123	123	123	123
3011010500	301	1	01	0500	1	1	2	2	1	1	1	1	2	2	3	1	2	3	3	3	2	2	3	2	1	1	1	1	2	3	3	3	3	2	1	3	2	3	3	1	123	14	12	123	24	1234	123	123	13
3011010523	301	1	01	0523	2	1	2	2	1	1	1	1	2	2	3	2	1	3	3	3	2	2	3	2	3	1	2	3	2	3	3	3	3	1	1	1	2	3	3	2	123	14	123	123	234	1234	123	123	123
3011010529	301	1	01	0529	2	1	1	2	1	1	1	1	1	2	3	2	2	3	2	2	2	2	3	2	3	1	3	2	2	3	3	3	2	2	3	3	2	3	3	1	13	14	24	13	23	12	13	12	23
3011010538	301	1	01	0538	2	1	2	2	1	2	2	1	2	1	3	2	2	3	3	1	2	2	3	2	3	1	2	3	2	3	2	1	3	2	1	3	2	3	1	3	123	24	123	23	1234	123	123	123	123
3011010539	301	1	01	0539	1	2	1	2	2	2	1	1	1	1	3	2	2	3	2	2	3	2	3	2	1	2	3	1	2	3	2	3	2	2	3	1	2	2	3	1	23	14	14	12	23	23	34	23	23
3011010580	301	1	01	0580	2	2	2	2	2	1	1	1	2	2	3	2	2	2	3	3	2	2	3	2	3	2	2	1	2	3	3	3	2	2	1	3	2	3	3	2	13	14	1234	123	123	1234	123	123	123
3011010633	301	1	01	0633	2	1	2	2	1	1	1	1	1	1	3	2	2	3	3	3	2	2	3	2	1	1	2	1	2	3	3	3	3	1	1	3	2	3	3	2	123	14	234	123	234	1234	123	123	13
3011010648	301	1	01	0648	2	2	2	2	2	1	1	1	1	1	3	2	2	3	3	3	2	2	3	2	3	3	2	3	2	3	3	3	2	2	1	3	2	3	3	2	13	14	123	123	123	1234	123	12	13
3011010673	301	1	01	0673	2	1	2	2	1	1	1	1	2	2	3	2	2	2	3	3	2	2	3	2	3	1	2	1	2	3	3	3	3	2	1	3	2	3	3	2	123	14	1234	123	234	1234	123	123	13
3011010675	301	1	01	0675	1	2	2	2	1	1	1	1	2	1	3	2	2	3	3	3	2	2	3	2	3	1	2	3	2	3	3	3	3	2	1	1	2	3	3	1	13	14	23	23	24	12	123	123	13
3011010689	301	1	01	0689	2	1	2	1	1	1	1	1	1	1	3	2	2	3	3	3	3	2	3	2	1	1	2	1	2	3	3	3	3	2	1	3	2	3	3	2	13	14	1234	123	234	1234	123	123	123
3011010695	301	1	01	0695	2	1	2	2	2	1	1	1	2	2	3	2	2	3	3	3	2	4	3	2	1	1	2	1	2	3	3	3	3	2	1	3	2	3	3	2	123	14	3	13	234	1234	123	123	13
3011010699	301	1	01	0699	2	1	2	2	1	1	1	1	2	2	3	2	2	3	3	3	2	2	3	2	2	3	2	1	2	3	3	3	3	1	1	3	2	3	3	2	123	14	1234	123	234	1234	123	23	23
3011010756	301	1	01	0756	2	2	2	2	2	1	1	1	1	2	3	2	2	3	3	3	2	2	3	2	3	2	2	3	2	3	3	3	2	2	1	3	2	3	3	2	134	14	1234	123	234	1234	123	123	123
3011010811	301	1	01	0811	2	1	2	2	2	1	1	1	2	2	3	2	2	1	3	3	2	2	3	2	3	1	2	1	1	3	3	3	3	1	1	3	2	3	3	1	13	14	13	123	24	124	123	123	123
3011010814	301	1	01	0814	2	1	2	2	1	1	1	1	1	2	3	2	1	3	3	3	2	2	3	2	3	1	2	1	2	3	3	3	3	1	1	3	2	3	3	2	123	14	23	123	234	1234	123	123	123
3011010820	301	1	01	0820	2	1	2	2	2	1	1	1	2	2	3	2	3	3	1	3	2	2	3	2	3	3	2	1	2	3	3	3	3	1	1	2	2	3	3	2	123	1	234	123	234	1234	123	123	123
3011010821	301	1	01	0821	2	1	2	2	2	1	1	1	1	2	3	2	2	3	2	3	2	2	3	2	3	2	2	1	2	3	3	3	2	2	1	3	2	3	3	2	123	14	13	123	34	12	23	13	13
3011010824	301	1	01	0824	2	1	2	2	2	1	1	1	2	2	3	2	1	2	2	4	2	4	3	2	3	2	2	1	2	2	2	2	1	1	3	3	2	3	3	2	1	4	4	1	4	1	123	123	123
3011010852	301	1	01	0852	2	1	2	1	2	1	1	1	2	2	3	2	2	2	3	3	2	2	1	2	2	3	2	3	1	3	3	3	2	2	3	3	2	3	2	1	1	4	4	1	34	12	3	2	2
3011010863	301	1	01	0863	2	1	2	2	2	1	1	1	2	2	3	2	2	2	2	1	2	2	1	2	1	1	2	1	2	3	3	3	3	1	1	1	2	3	3	2	123	14	23	123	234	1234	123	123	13
3011010868	301	1	01	0868	2	2	2	2	2	1	1	1	2	2	3	2	2	3	3	3	3	2	3	2	3	2	2	1	2	3	3	3	3	2	1	3	2	3	3	3	123	4	14	12	234	1234	13	123	123
3011010873	301	1	01	0873	2	2	1	2	2	2	1	1	2	2	3	2	1	3	3	3	2	2	3	4	2	1	2	1	2	3	3	4	3	4	1	3	2	3	3	3	123	14	23	12	23	12	123	13	12
3011010891	301	1	01	0891	2	1	2	1	2	1	1	1	1	2	3	2	2	3	2	3	2	2	3	2	3	1	2	3	1	3	3	3	3	2	2	3	2	3	3	1	123	14	12	123	234	123	13	123	13
3011010913	301	1	01	0913	2	1	2	2	2	1	1	1	2	2	3	2	1	3	3	3	2	2	4	2	3	2	3	1	2	3	3	3	3	1	1	3	2	3	3	2	123	14	12	123	23	1234	123	23	13
3011010919	301	1	01	0919	2	1	2	2	1	1	1	1	2	2	3	2	2	2	3	3	2	2	3	2	3	1	2	1	2	3	3	2	3	2	1	3	2	3	3	2	123	4	123	123	234	124	123	23	13
3011010934	301	1	01	0934	1	2	2	2	2	1	1	1	2	2	2	3	2	3	3	3	2	2	3	2	3	3	2	1	2	3	3	3	3	2	1	3	2	3	3	1	13	12	24	13	123	124	123	123	123
3011010937	301	1	01	0937	2	1	2	2	1	1	1	1	1	2	3	2	2	3	3	3	2	2	3	2	3	1	2	1	2	3	3	3	3	2	1	3	2	3	3	1	3	14	13	123	234	123	123	123	123
3011010940	301	1	01	0940	2	1	2	2	1	1	1	1	2	2	3	2	2	2	2	3	3	2	3	2	3	3	2	1	2	3	3	3	2	1	3	3	2	3	3	2	123	14	123	123	234	123	123	123	13
3011010942	301	1	01	0942	2	1	2	1	1	1	1	1	1	2	3	2	2	3	3	3	2	2	3	2	3	1	2	1	2	3	3	3	3	2	1	1	2	3	3	2	123	14	123	123	234	1234	123	123	123
3011010960	301	1	01	0960	1	1	1	1	1	1	1	1	1	1	2	2	4	3	3	3	2	2	3	2	3	1	2	1	2	3	3	3	3	2	3	3	2	3	1	3	123	14	13	123	234	1234	123	13	123
3011010967	301	1	01	0967	1	1	2	2	1	1	1	1	2	1	3	2	1	3	3	3	3	2	3	2	1	1	2	3	1	3	3	2	3	2	1	3	2	3	1	1	123	14	123	123	234	1234	123	123	1234
3011010971	301	1	01	0971	1	1	1	1	1	1	1	1	2	2	3	2	2	2	2	1	2	2	3	2	3	2	2	1	1	3	3	1	3	2	3	3	2	3	3	3	13	14	1234	123	23	123	123	123	123
3011011017	301	1	01	1017	2	1	2	2	1	1	1	1	2	2	3	2	2	2	2	3	2	2	3	2	1	1	2	1	2	3	3	2	2	1	3	1	2	3	3	2	123	14	23	123	234	1234	123	123	123
3011011023	301	1	01	1023	1	1	2	2	1	1	1	1	2	2	3	2	2	3	3	3	2	2	1	2	1	1	2	1	2	3	3	3	3	2	1	3	2	3	3	2	123	14	123	123	234	1234	123	123	123
3011011034	301	1	01	1034	2	2	2	2	1	1	1	1	2	2	3	2	2	3	3	3	2	2	3	2	3	1	3	1	2	3	3	3	2	2	1	3	2	3	3	2	124	14	123	123	24	1234	123	123	13
3011011072	301	1	01	1072	2	1	2	2	1	1	1	1	2	2	3	2	2	2	1	3	2	2	3	2	3	1	1	1	2	3	3	3	3	2	1	3	2	3	3	1	123	14	1234	123	234	1234	123	123	123
3011011074	301	1	01	1074	2	1	2	2	1	1	1	1	2	2	3	2	3	3	3	3	2	2	1	2	3	1	2	1	2	2	3	3	3	2	1	3	2	3	3	1	123	14	12	123	234	123	123	123	13
3011011084	301	1	01	1084	2	1	1	2	1	1	1	1	2	2	3	2	2	3	1	3	2	1	3	3	3	2	2	1	1	3	3	1	3	2	1	3	2	3	3	1	123	14	123	123	1234	1234	123	1234	1234
3011020007	301	1	02	0007	2	1	2	2	2	1	1	1	1	2	3	2	2	3	3	3	2	2	3	2	3	1	2	1	2	3	3	3	3	1	1	3	2	3	3	2	123	14	123	123	234	1234	123	123	123
3011020013	301	1	02	0013	2	1	2	2	1	1	1	1	2	2	3	2	1	3	3	3	2	1	3	2	1	1	2	2	1	3	3	3	3	3	1	3	2	3	3	3	123	14	23	123	1234	12	123	123	13
3011020026	301	1	02	0026	2	2	2	2	2	1	1	1	2	1	3	2	2	2	3	3	2	2	3	2	3	3	2	1	1	3	2	3	3	2	1	3	2	3	3	2	123	14	124	13	23	123	13	123	123
3011020036	301	1	02	0036	2	1	2	2	1	1	1	1	2	2	3	2	2	3	3	3	2	2	3	2	3	1	2	3	2	3	3	3	3	1	1	3	2	3	3	1	3	4	2	123	234	1234	123	123	123
3011020039	301	1	02	0039	2	2	2	2	2	1	1	1	1	2	3	2	2	2	2	2	3	2	3	2	3	1	2	1	2	3	3	3	2	2	1	2	2	3	3	1	12	14	23	123	234	1234	123	123	123
3011020045	301	1	02	0045	2	1	2	2	1	1	1	1	2	2	3	2	2	1	2	3	2	2	3	2	3	1	2	1	2	3	3	3	3	2	2	3	2	3	3	3	123	14	24	12	23	123	123	123	13
3011020055	301	1	02	0055	2	1	2	2	1	1	1	1	2	2	3	2	2	3	3	3	2	2	3	2	3	1	2	1	2	3	3	3	3	2	1	3	2	3	3	2	123	14	12	123	234	123	23	123	123
3011020074	301	1	02	0074	2	2	2	2	2	1	1	1	2	2	1	2	2	3	3	3	2	2	1	2	3	2	2	1	2	3	2	3	2	2	1	3	2	3	3	1	13	14	1234	123	12	1234	123	123	123
3011020089	301	1	02	0089	2	1	2	2	2	1	1	1	2	2	3	2	2	3	3	3	2	2	3	2	3	3	2	3	2	3	3	3	3	2	1	3	2	3	3	2	123	14	1234	123	234	1234	123	123	123
3011020144	301	1	02	0144	2	1	2	2	1	1	1	1	2	2	3	2	2	3	3	3	2	2	3	2	3	3	2	2	2	3	3	3	3	2	3	3	2	3	3	2	123	14	1234	123	234	1234	123	123	123
3011020147	301	1	02	0147	2	2	2	2	2	1	1	1	2	2	3	2	2	3	3	3	2	2	3	2	3	3	2	1	2	3	3	3	3	2	1	3	2	3	3	2	123	14	234	123	23	1234	123	123	123
3011020166	301	1	02	0166	1	1	2	2	1	1	1	1	2	2	3	2	2	2	3	3	2	2	3	2	3	1	2	1	2	3	3	3	3	2	1	3	2	3	3	2	3	4	2	1	3	1	123	123	13
3011020171	301	1	02	0171	2	2	2	2	2	1	2	1	1	2	3	2	2	3	3	3	2	2	3	2	3	3	2	2	2	3	3	3	2	2	1	3	2	3	3	2	14	14	12	123	12	123	123	123	1234
3011020249	301	1	02	0249	2	1	2	1	1	1	1	1	1	2	1	2	2	3	3	3	2	2	3	2	3	1	2	1	2	3	3	3	1	4	1	3	2	3	3	3	13	14	23	12	12	14	123	123	123
3011020269	301	1	02	0269	2	2	2	2	2	1	1	1	2	2	3	2	2	3	3	3	2	2	3	2	3	2	2	1	2	3	3	3	3	2	1	3	2	3	3	2	123	14	1234	123	12	1234	123	123	123
3011020296	301	1	02	0296	2	1	2	2	2	1	1	1	1	2	3	2	2	3	3	3	2	2	3	2	3	3	2	1	2	3	3	3	2	2	1	3	2	3	3	2	14	14	234	123	13	1234	123	123	123
3011020299	301	1	02	0299	2	1	2	2	2	1	1	1	2	2	3	2	1	2	2	3	3	2	3	2	3	1	2	1	2	3	3	2	2	2	1	1	2	3	3	2	13	14	24	13	234	1234	123	123	23
3011020327	301	1	02	0327	2	2	2	2	2	1	2	1	1	2	3	2	3	3	3	3	2	2	3	2	3	2	2	1	2	3	3	3	2	2	3	3	2	3	2	2	14	124	12	124	123	1234	123	123	12
3011020328	301	1	02	0328	2	1	2	2	2	1	1	1	2	2	3	2	2	3	3	3	2	2	3	2	1	1	2	1	2	3	3	3	2	1	1	3	2	3	3	1	123	124	124	13	24	1234	123	123	123
3011020371	301	1	02	0371	2	1	2	2	1	1	1	1	2	2	3	2	2	3	3	3	2	2	3	3	3	3	2	3	2	3	3	3	3	2	1	3	2	3	3	1	123	14	124	123	123	1234	123	123	123
3011020373	301	1	02	0373	2	1	2	2	1	1	1	1	1	2	2	2	2	1	1	1	2	2	1	2	3	2	2	1	2	2	3	3	1	1	1	2	2	3	3	2	1	1	3	123	23	123	123	123	13
3011020388	301	1	02	0388	1	1	2	2	2	1	1	1	1	2	3	2	2	3	2	2	2	2	3	2	3	2	1	2	2	3	3	1	2	2	2	2	2	2	3	1	13	14	23	13	23	24	12	13	12
3011020394	301	1	02	0394	2	2	2	2	2	1	1	2	2	2	3	2	2	3	3	3	2	2	3	2	3	3	2	2	2	3	3	3	3	2	1	3	2	3	3	2	14	14	12	123	12	123	123	12	12
3011020415	301	1	02	0415	2	2	2	2	2	1	1	1	2	1	3	2	2	3	3	3	2	2	3	2	3	2	2	3	2	3	3	3	2	2	1	3	2	3	3	2	14	14	123	123	123	1234	123	123	123
3011020416	301	1	02	0416	2	1	2	2	1	1	1	1	2	2	3	2	1	3	3	3	2	1	1	2	3	1	2	2	2	3	3	2	2	2	1	3	2	3	3	2	23	14	24	123	24	123	123	123	13
3011020443	301	1	02	0443	2	2	2	2	2	1	1	1	2	1	1	2	2	3	3	3	2	2	3	2	3	2	2	2	2	3	3	3	2	2	1	3	3	3	3	2	3	14	13	13	12	13	123	13	12
3011020447	301	1	02	0447	2	1	2	2	2	1	1	1	2	2	3	2	2	2	3	3	2	2	3	2	3	1	2	1	2	3	3	3	3	2	1	3	2	3	3	2	123	14	23	123	24	1234	123	123	13
3011020469	301	1	02	0469	2	2	2	2	2	1	1	1	1	1	3	2	2	3	3	3	2	2	3	2	3	3	2	2	2	3	3	3	2	2	1	3	2	3	3	3	123	124	12	13	12	124	123	123	123
3011020499	301	1	02	0499	2	2	2	2	2	1	1	1	1	2	3	2	2	3	3	3	2	2	3	2	3	3	2	1	2	3	3	3	2	2	1	3	2	3	3	2	134	14	123	124	14	124	123	12	123
3011020512	301	1	02	0512	2	1	2	2	1	1	1	1	2	1	3	2	1	1	2	3	2	4	3	2	3	1	2	3	2	3	3	3	3	1	3	2	2	3	3	2	123	14	24	12	234	1234	123	123	123
3011020535	301	1	02	0535	2	1	2	2	1	1	1	1	2	2	3	2	2	2	2	2	2	2	3	2	3	2	2	1	2	3	3	3	3	2	3	1	2	3	3	2	123	14	23	123	234	1234	123	123	123
3011020541	301	1	02	0541	2	1	2	2	2	1	1	1	2	1	3	2	2	2	3	3	2	2	3	2	3	2	2	1	2	3	3	3	3	2	3	1	2	3	3	1	13	34	12	13	23	12	14	23	13
3011020549	301	1	02	0549	2	1	2	2	1	1	1	1	2	2	3	2	2	3	3	3	2	2	3	2	3	2	2	1	2	3	3	3	3	1	1	3	2	3	3	2	123	14	23	123	234	1234	123	123	123
3011020550	301	1	02	0550	2	2	2	2	2	1	1	1	1	2	1	2	2	2	3	3	2	2	3	2	3	2	2	2	2	3	3	3	2	2	1	3	2	3	3	3	13	14	1234	123	13	1234	13	123	12
3011020579	301	1	02	0579	2	2	2	2	2	1	1	1	2	2	3	2	2	3	3	3	2	2	3	2	3	2	2	1	2	3	3	3	3	2	1	1	2	3	3	2	14	4	14	13	24	1234	123	23	123
3011020620	301	1	02	0620	2	1	2	2	1	1	1	1	2	2	3	2	2	3	3	3	2	2	3	3	1	3	2	1	2	3	2	3	3	2	1	3	2	3	3	2	3	4	1234	12	24	1234	123	1234	1234
3011020626	301	1	02	0626	2	2	2	2	2	1	1	1	1	1	3	2	2	3	3	3	3	2	3	2	3	2	2	2	2	3	3	3	2	2	1	3	2	3	2	2	14	124	123	12	14	12	123	123	12
3011020651	301	1	02	0651	2	1	2	2	1	1	1	1	1	2	3	2	2	3	3	3	3	2	3	2	3	1	2	1	2	3	3	4	3	1	1	3	2	3	3	3	123	14	23	123	24	1234	123	123	123
3011020668	301	1	02	0668	2	1	2	2	1	1	1	1	2	2	3	2	1	2	3	4	2	4	3	2	3	1	2	1	2	3	3	3	3	2	1	3	2	3	3	2	123	14	123	123	24	1234	123	123	13
3011020671	301	1	02	0671	2	2	2	2	1	1	1	1	2	2	3	2	2	3	3	3	2	2	3	2	3	2	2	1	2	3	3	3	3	2	1	3	2	3	3	1	13	14	124	13	24	1234	123	123	13
3011020703	301	1	02	0703	1	2	2	1	2	2	1	1	1	1	2	2	2	3	1	1	2	1	3	2	3	2	2	1	2	3	3	2	2	2	3	2	2	3	1	2	13	34	24	12	23	23	13	23	13
3011020708	301	1	02	0708	1	1	2	2	1	1	1	1	1	2	3	2	1	3	3	3	2	2	3	2	3	3	3	1	2	3	3	1	3	1	1	1	2	3	3	1	123	14	124	123	23	123	123	123	13
3011020733	301	1	02	0733	2	2	2	2	2	2	2	1	1	2	3	2	2	3	3	3	2	2	3	2	2	2	2	1	2	3	3	3	2	2	1	3	2	3	3	2	14	1234	1234	123	1234	1234	123	12	123
3011020741	301	1	02	0741	2	1	2	1	1	1	1	2	2	1	3	2	4	2	1	1	3	4	3	2	3	2	2	1	2	3	3	3	2	2	3	1	2	3	3	2	1	14	24	12	2	123	123	123	13
3011020775	301	1	02	0775	2	2	2	2	2	1	1	1	1	1	3	2	2	3	3	3	3	2	3	2	3	2	2	2	2	3	2	3	2	2	3	3	2	3	2	2	3	14	124	123	13	1234	13	13	123
3011020782	301	1	02	0782	2	1	1	1	2	1	1	1	1	1	3	2	2	1	3	3	3	1	1	2	3	2	2	2	2	3	2	2	2	2	3	3	1	3	3	2	12	13	23	13	24	24	23	23	24
3011020787	301	1	02	0787	2	1	1	1	1	1	1	1	1	1	3	2	1	3	2	3	2	2	3	2	3	3	2	1	2	3	3	3	3	1	2	3	2	3	3	1	12	14	24	123	24	1234	23	123	13
3011020831	301	1	02	0831	2	2	2	2	2	1	1	1	1	2	2	1	2	3	3	3	2	2	1	2	1	3	2	1	1	3	3	3	3	2	3	3	2	3	3	1	123	1	24	123	2	124	13	123	13
3011020839	301	1	02	0839	1	1	2	2	2	1	1	1	1	2	3	2	1	3	2	3	2	2	1	2	3	2	2	2	1	3	3	1	3	3	3	3	2	3	3	1	1	4	34	123	23	1234	123	123	13
3011020853	301	1	02	0853	2	2	2	2	2	1	1	1	1	1	3	2	2	3	3	3	1	2	3	2	3	2	2	2	2	3	3	3	3	2	3	3	2	3	3	2	3	14	123	23	14	1234	12	13	12
3011020860	301	1	02	0860	2	1	2	2	1	1	1	1	2	1	3	2	2	2	3	3	2	2	3	2	3	1	2	1	2	3	3	3	3	1	1	3	2	3	2	2	13	14	12	123	24	1234	123	123	13
3011020861	301	1	02	0861	2	2	2	2	1	1	1	1	1	2	1	2	2	2	3	3	2	2	3	2	3	2	2	2	2	3	3	3	2	2	1	3	2	3	3	3	13	14	123	123	13	1234	13	123	12
3011020872	301	1	02	0872	2	1	2	2	1	1	1	1	2	2	3	2	2	3	3	1	2	2	3	2	3	3	2	1	2	3	3	3	3	2	1	3	2	3	3	1	123	4	1234	123	234	1234	123	123	13
3011020876	301	1	02	0876	2	1	2	2	1	1	1	1	2	1	3	2	1	1	3	3	3	2	3	2	3	1	2	1	2	3	3	3	3	2	1	3	2	3	3	3	23	14	1234	123	24	124	123	13	123
3011020886	301	1	02	0886	2	1	2	2	1	1	1	1	2	2	3	2	2	2	3	3	2	1	2	2	3	2	2	2	2	2	2	2	3	1	2	1	3	3	2	1	13	23	34	23	24	14	23	13	13
3011020901	301	1	02	0901	2	2	2	1	1	2	1	2	1	2	3	2	1	2	3	3	3	2	3	2	3	1	2	3	2	3	3	3	2	2	1	3	3	3	3	2	23	14	14	23	14	14	34	23	23
3011020921	301	1	02	0921	2	1	2	2	1	1	1	1	2	2	3	2	2	1	3	3	3	2	3	2	3	1	2	3	2	3	3	3	3	2	1	3	2	3	3	3	123	14	1234	123	24	124	123	23	123
3011020953	301	1	02	0953	2	2	2	2	2	1	1	1	2	2	3	2	2	2	3	3	2	2	3	2	3	3	2	1	2	3	3	3	2	2	1	3	2	3	3	2	123	14	1234	123	1234	1234	123	123	1234
3011020966	301	1	02	0966	2	2	1	1	1	1	1	1	1	1	3	3	2	3	3	3	3	2	3	2	3	2	2	1	2	3	3	3	3	2	3	3	2	3	3	2	13	14	123	123	23	1234	123	123	12
3011020982	301	1	02	0982	2	1	2	2	1	1	1	1	1	2	3	2	2	2	1	3	2	2	3	2	3	2	2	1	2	3	3	4	2	1	1	3	2	3	3	3	123	134	123	123	234	1234	123	123	123
3011020984	301	1	02	0984	2	1	2	2	1	1	1	1	2	2	3	2	1	3	3	3	2	1	1	2	3	1	2	2	2	3	3	2	2	2	1	3	2	3	3	2	23	14	24	123	24	123	123	123	13
3011021015	301	1	02	1015	1	2	1	1	2	1	1	1	1	2	2	3	1	1	2	1	3	2	3	2	1	3	2	1	2	3	2	2	1	1	3	3	2	2	1	1	34	34	24	23	34	12	34	13	14
3012010007	301	2	01	0007	1	1	2	2	2	2	1	1	2	1	3	2	1	3	3	3	2	2	3	4	3	3	2	1	2	2	4	4	3	2	1	3	1	3	3	1	123	134	134	123	134	1234	123	123	13
3012010018	301	2	01	0018	1	1	1	1	1	1	1	1	1	2	2	1	3	3	3	2	2	2	3	2	3	2	3	1	2	3	3	1	3	2	1	3	2	3	1	2	13	14	134	123	24	123	123	123	23
3012010045	301	2	01	0045	1	1	1	1	2	2	1	2	2	2	1	2	1	3	1	3	2	4	3	4	3	2	2	1	2	3	4	4	3	2	1	3	2	3	2	2	123	124	5	123	1234	1234	123	123	123
3012010082	301	2	01	0082	1	1	2	2	2	2	1	1	2	1	1	1	3	1	3	3	2	4	3	4	3	1	2	2	2	3	4	3	3	4	1	3	2	3	2	1	12	14	23	123	1234	1234	123	23	134
3012010109	301	2	01	0109	2	1	1	2	2	1	1	2	1	1	1	2	1	3	2	3	2	4	3	1	3	2	2	1	2	3	4	4	3	3	1	3	2	3	1	2	13	124	124	123	12	1234	123	12	1234
3012010142	301	2	01	0142	2	1	2	2	1	1	1	1	2	2	3	1	1	3	3	1	2	3	3	4	3	3	2	2	2	3	2	1	3	1	2	3	2	3	1	3	123	14	24	123	24	1234	123	123	13
3012010147	301	2	01	0147	1	1	2	2	1	1	1	1	2	2	3	2	2	3	3	1	3	2	3	2	1	1	2	1	2	3	3	3	1	1	1	1	2	3	3	2	123	14	24	123	1234	1234	123	123	123
3012010155	301	2	01	0155	2	1	1	1	1	2	1	1	2	2	2	1	2	3	3	3	2	1	1	2	3	1	2	3	2	2	3	4	3	1	1	3	2	3	3	2	123	124	12	123	123	1234	123	123	123
3012010165	301	2	01	0165	2	1	2	2	1	1	1	1	1	2	3	2	3	3	1	3	3	2	3	4	3	1	2	2	2	3	3	1	3	2	1	3	2	3	3	2	123	14	24	123	24	1234	123	123	123
3012010183	301	2	01	0183	1	1	2	2	1	1	1	1	2	2	3	3	2	3	3	3	2	2	3	2	3	1	2	1	2	3	3	3	3	2	1	3	2	3	3	2	123	14	12	123	24	1234	123	123	123
3012010221	301	2	01	0221	1	1	1	2	1	2	1	1	2	2	3	2	2	3	3	3	3	1	1	2	3	1	2	1	2	3	3	3	3	2	1	3	2	3	3	2	123	134	123	123	13	1234	123	123	12
3012010240	301	2	01	0240	1	1	2	2	2	1	1	1	1	2	2	2	3	3	3	3	2	2	3	2	3	1	2	1	2	3	3	3	3	2	1	3	2	3	3	2	123	14	5	123	1234	1234	123	123	123
3012010243	301	2	01	0243	1	1	1	2	1	1	1	1	1	1	2	2	2	3	3	3	2	2	3	3	3	1	2	1	2	3	3	3	3	2	1	3	1	3	1	2	123	14	1234	123	1234	1234	123	123	13
3012010258	301	2	01	0258	1	1	1	1	1	1	1	1	1	2	2	2	1	2	2	2	2	1	3	2	3	1	2	1	2	2	3	3	3	2	1	3	2	3	2	2	123	14	2	123	1234	1234	123	123	123
3012010264	301	2	01	0264	2	1	2	2	2	1	1	1	2	2	2	2	2	3	1	3	3	2	3	2	3	2	2	1	2	2	3	2	2	1	1	3	2	3	3	1	123	14	123	123	234	1234	123	123	13
3012010273	301	2	01	0273	2	1	2	1	1	2	1	1	2	1	3	1	3	3	3	3	2	1	3	2	3	1	2	1	2	2	1	1	3	2	1	1	2	3	1	1	123	124	123	123	234	12	123	123	123
3012010287	301	2	01	0287	2	1	2	1	1	2	1	1	2	2	3	2	2	2	1	1	2	3	3	4	3	2	2	3	2	3	3	1	3	1	1	3	2	3	3	2	123	123	12	123	124	1234	123	123	123
3012010303	301	2	01	0303	1	1	1	2	1	2	1	2	1	1	1	2	1	3	3	3	3	1	3	2	3	1	2	3	2	2	3	2	3	2	1	3	2	3	1	2	13	14	1234	123	1234	1234	123	123	13
3012010364	301	2	01	0364	1	1	2	2	1	2	1	1	1	2	3	1	2	3	3	1	2	3	3	2	1	2	2	1	2	3	3	1	3	3	1	3	2	3	3	2	12	14	24	123	123	1234	123	123	13
3012010365	301	2	01	0365	2	1	1	2	1	2	1	1	2	2	3	1	1	3	3	3	2	1	3	2	2	1	2	2	2	3	3	3	3	3	1	3	2	3	2	2	123	14	12	123	1234	1234	123	123	123
3012010377	301	2	01	0377	2	1	2	1	1	1	1	1	1	2	3	1	2	2	3	3	2	2	3	4	1	3	3	1	2	3	3	2	3	2	3	3	2	3	2	2	123	14	234	123	124	1234	123	123	123
3012010385	301	2	01	0385	2	1	1	2	1	1	1	1	2	1	1	2	2	3	3	2	2	2	3	2	3	1	2	1	2	3	2	1	3	3	1	3	2	3	3	2	123	14	234	123	123	1234	123	123	123
3012010388	301	2	01	0388	1	1	2	2	1	1	1	1	2	2	2	2	2	3	3	3	2	2	3	2	3	1	2	1	2	2	3	1	3	2	1	3	2	3	3	2	13	14	2	123	23	1234	123	123	123
3012010390	301	2	01	0390	1	1	2	2	2	1	1	1	2	2	3	2	1	1	3	1	2	1	3	2	3	2	2	1	2	3	3	3	3	1	2	3	2	3	1	2	13	14	12	123	1234	1234	123	123	13
3012010393	301	2	01	0393	2	1	2	2	1	1	1	1	1	1	3	1	2	1	3	3	2	3	3	2	3	3	2	2	2	3	4	1	3	1	2	3	2	3	3	1	123	14	1234	123	234	1234	123	123	1234
3012010417	301	2	01	0417	2	1	2	2	1	1	1	1	2	2	3	2	2	3	1	3	2	2	3	2	3	3	2	1	2	3	3	3	3	1	1	3	2	3	3	3	123	14	123	123	234	1234	123	123	1234
3012010428	301	2	01	0428	2	1	2	2	1	1	1	1	2	2	3	2	2	3	3	3	2	2	3	2	3	1	2	1	2	3	3	3	3	2	1	3	2	3	3	2	123	14	123	123	234	1234	123	123	123
3012010447	301	2	01	0447	2	1	2	2	1	1	1	1	2	2	3	2	2	3	3	3	3	1	3	2	3	1	2	1	1	3	3	3	3	1	1	3	2	3	3	2	13	14	23	123	1234	1234	123	123	13
3012010457	301	2	01	0457	1	1	1	2	1	1	1	1	2	2	1	1	2	3	3	1	2	2	3	2	2	1	2	1	2	3	2	3	3	1	1	3	2	3	3	2	123	14	123	123	23	1234	123	123	13
3012010468	301	2	01	0468	1	1	2	2	1	1	1	1	2	2	3	2	1	3	3	1	2	4	3	4	3	2	2	1	2	3	1	3	3	3	1	3	2	3	3	2	123	14	1234	123	1234	1234	123	123	123
3012010499	301	2	01	0499	1	1	2	1	1	1	1	1	2	2	3	1	3	3	3	3	2	1	3	4	1	1	2	1	2	3	3	3	3	2	3	3	2	3	1	2	123	14	24	123	23	1234	123	123	123
3012010538	301	2	01	0538	2	1	2	1	1	1	1	1	2	2	2	1	2	1	1	1	2	2	3	2	3	1	2	1	2	3	3	4	3	2	1	3	2	3	1	2	123	14	234	123	123	1234	123	123	123
3012010548	301	2	01	0548	2	1	2	1	1	1	1	1	2	1	1	2	2	2	4	1	2	2	3	2	2	1	2	1	2	3	3	2	3	1	1	3	2	3	3	2	123	14	124	123	1234	1234	123	123	123
3012010558	301	2	01	0558	2	1	2	2	1	1	1	1	2	2	3	2	2	3	3	3	2	2	3	2	3	1	2	3	2	3	3	3	3	2	1	3	2	3	3	2	123	14	123	123	234	1234	123	123	123
3012010566	301	2	01	0566	1	1	2	2	1	2	1	1	2	2	2	1	1	1	3	3	3	2	3	4	3	2	2	1	2	3	1	2	3	1	1	3	2	3	3	2	13	124	123	123	23	1234	123	123	12
3012010573	301	2	01	0573	2	1	2	2	1	1	1	1	2	2	3	1	2	3	1	1	2	3	3	2	3	3	2	3	2	3	3	1	3	1	1	3	2	3	3	2	123	34	24	123	234	1234	123	123	123
3012010584	301	2	01	0584	1	1	2	2	1	2	1	1	2	1	3	2	4	3	3	3	2	2	1	4	3	1	2	1	2	2	1	4	3	1	1	3	2	3	2	1	123	14	12	123	234	1234	123	123	123
3012010592	301	2	01	0592	1	1	2	2	1	2	1	1	2	1	2	2	1	3	2	3	2	1	3	2	2	2	3	1	2	3	1	3	3	3	1	3	2	3	3	2	123	14	24	123	234	124	123	23	23
3012010601	301	2	01	0601	1	1	2	2	1	1	1	1	2	2	4	1	1	2	3	4	2	4	3	4	1	3	2	1	2	3	2	2	3	2	1	3	2	3	2	2	13	134	123	123	234	1234	123	123	13
3012010617	301	2	01	0617	2	1	2	2	1	1	1	1	2	2	3	2	2	3	3	1	2	1	3	2	1	2	2	2	2	3	1	3	3	1	1	3	2	3	3	2	123	14	1234	123	1234	1234	123	123	123
3012010633	301	2	01	0633	2	1	2	2	2	1	1	1	2	2	3	1	1	2	3	4	2	4	4	4	1	2	2	1	2	2	3	2	3	1	4	3	2	3	3	2	13	14	1234	123	23	1234	123	123	13
3012010695	301	2	01	0695	1	1	1	2	1	2	1	1	2	2	3	2	1	2	2	3	2	2	1	2	1	1	2	1	2	2	2	3	2	2	1	3	2	3	3	3	13	14	23	123	23	1234	123	13	12
3012010737	301	2	01	0737	1	1	1	1	2	1	1	2	2	1	3	2	2	3	2	3	2	4	3	4	3	1	2	1	2	3	3	3	3	2	1	3	2	3	3	2	13	234	24	123	234	124	123	123	123
3012010763	301	2	01	0763	2	2	1	2	1	1	1	1	2	2	3	2	2	3	3	3	2	2	1	1	1	3	2	2	2	3	3	3	3	2	2	3	2	1	3	2	13	14	34	123	34	1234	123	123	123
3012010767	301	2	01	0767	2	1	2	2	1	1	1	1	2	2	3	1	2	3	3	3	2	2	3	2	2	1	2	1	2	3	3	3	3	1	1	3	2	3	3	2	123	14	123	123	234	1234	123	123	13
3012010771	301	2	01	0771	1	2	1	1	1	2	1	1	1	2	3	2	1	2	2	3	2	2	3	2	1	3	2	1	1	3	2	2	3	2	1	3	2	3	2	2	13	14	13	123	34	12	123	123	13
3012010799	301	2	01	0799	2	1	2	2	1	1	1	1	1	2	3	2	2	1	2	3	2	2	3	2	3	1	2	1	2	3	3	3	2	2	3	3	2	3	3	2	123	14	123	123	234	1234	123	123	13
3012010806	301	2	01	0806	1	1	2	2	1	1	1	1	2	2	3	2	2	3	3	2	2	2	3	3	3	3	2	1	2	3	3	1	3	1	1	3	2	3	1	2	123	14	5	123	123	1234	123	13	12
3012010820	301	2	01	0820	2	1	1	2	1	2	1	1	2	2	3	2	1	3	3	3	2	2	3	2	3	3	2	1	2	2	3	2	3	2	1	3	2	3	3	2	13	14	1234	123	234	1234	123	123	123
3012010833	301	2	01	0833	2	1	1	2	2	2	1	1	2	2	3	2	1	3	3	3	2	2	3	2	3	1	2	1	2	2	3	2	3	2	1	3	2	3	3	2	13	13	1234	123	234	1234	123	123	123
3012010837	301	2	01	0837	1	1	2	2	2	1	1	1	1	2	2	2	2	2	2	3	2	2	3	2	3	2	2	1	2	3	3	3	2	1	2	1	2	3	3	2	13	14	24	123	24	1234	123	123	123
3012010854	301	2	01	0854	2	1	1	1	1	2	1	1	2	2	1	1	1	3	3	3	3	1	1	3	3	1	2	1	2	2	3	1	3	2	1	3	2	3	2	3	13	14	12	123	1234	1234	12	23	13
3012010855	301	2	01	0855	2	1	2	2	1	1	1	1	2	2	3	2	2	3	3	3	2	3	3	2	3	1	2	1	2	3	3	3	3	2	1	3	2	3	3	2	13	124	234	123	234	1234	123	123	13
3012010856	301	2	01	0856	1	1	2	1	1	1	2	1	1	1	2	2	2	2	2	1	2	2	3	1	3	1	2	2	1	3	2	2	2	2	1	3	1	3	3	3	13	14	234	123	13	1234	123	13	13
3012020049	301	2	02	0049	1	1	2	1	1	2	1	1	1	1	2	1	1	3	3	3	3	1	1	3	3	3	2	2	2	3	2	2	3	2	1	3	1	3	2	3	13	14	12	12	12	1234	123	123	13
3012020085	301	2	02	0085	1	1	2	2	1	1	1	1	1	2	2	2	2	3	3	3	2	2	3	3	1	1	2	2	1	3	3	3	3	2	1	3	2	3	1	2	123	14	123	123	34	1234	123	123	123
3012020128	301	2	02	0128	2	1	2	2	1	1	1	1	2	2	3	1	2	3	3	3	2	1	3	3	3	3	2	1	2	2	3	2	3	2	1	3	2	3	2	2	13	14	12	123	34	1234	123	123	13
3012020150	301	2	02	0150	2	1	2	1	1	2	1	1	1	2	2	1	1	3	3	3	3	1	1	3	3	3	2	3	2	2	3	2	3	4	1	3	1	3	2	3	13	14	23	123	1234	1234	123	13	13
3012020157	301	2	02	0157	1	1	2	2	2	1	1	1	1	2	3	2	2	3	3	3	2	2	3	2	2	3	2	2	2	3	3	3	3	2	1	3	2	3	1	1	13	14	12	123	124	124	1234	123	123
3012020164	301	2	02	0164	2	1	2	2	1	1	1	1	2	2	3	2	2	3	3	3	2	2	3	2	3	1	2	1	2	3	3	3	3	2	1	3	2	3	3	2	123	14	23	123	23	1234	123	123	123
3012020169	301	2	02	0169	2	1	2	2	1	1	1	1	2	2	3	2	2	3	3	3	2	2	3	3	3	1	2	3	2	3	3	2	3	2	1	3	2	3	1	2	123	14	24	123	34	1234	123	123	123
3012020176	301	2	02	0176	1	1	1	2	1	2	1	1	1	1	3	1	1	3	3	2	2	2	3	4	3	1	2	2	2	2	3	1	3	1	1	3	2	3	1	1	123	24	1234	123	1234	1234	123	23	123
3012020188	301	2	02	0188	2	1	2	2	2	1	1	1	1	1	1	1	4	3	3	3	2	2	3	4	1	1	2	2	1	3	1	2	3	2	1	3	2	1	1	1	123	124	1234	123	12	1234	123	3	14
3012020190	301	2	02	0190	2	1	2	2	1	1	1	1	2	1	3	2	2	3	3	3	2	2	3	2	1	1	2	3	2	3	3	3	3	2	3	3	2	3	3	2	123	14	12	123	123	1234	123	123	123
3012020193	301	2	02	0193	2	1	2	2	2	1	1	1	2	2	3	2	2	3	3	3	2	2	3	2	3	1	2	1	2	3	3	2	3	2	1	3	2	3	2	2	123	14	12	123	234	1234	123	123	123
3012020231	301	2	02	0231	2	1	2	2	1	1	1	1	2	2	3	2	2	3	3	3	2	2	3	3	3	1	2	1	2	3	3	2	3	2	1	3	2	3	3	2	123	14	124	123	134	1234	123	123	123
3012020234	301	2	02	0234	2	1	2	2	1	1	1	1	2	2	3	2	2	3	3	3	2	2	3	2	1	1	2	2	2	3	3	2	3	2	1	3	2	3	3	2	123	14	24	123	24	1234	123	123	123
3012020264	301	2	02	0264	2	1	2	2	1	1	1	1	1	1	3	2	2	3	3	3	2	2	3	3	3	3	2	1	2	3	3	2	3	2	1	3	2	3	3	2	123	14	23	123	234	1234	123	123	123
3012020267	301	2	02	0267	1	1	2	1	1	1	1	1	2	2	3	2	2	2	3	3	2	2	3	2	3	1	2	1	2	3	3	3	3	2	1	3	2	3	3	2	123	14	123	123	134	1234	123	123	3
3012020287	301	2	02	0287	1	2	2	2	1	2	1	1	2	2	3	2	4	3	3	1	2	4	3	4	3	1	2	3	2	3	1	2	3	1	1	3	2	3	3	1	123	24	123	123	234	12	123	123	13
3012020292	301	2	02	0292	1	1	2	1	1	2	1	1	2	2	3	2	2	3	3	3	2	2	3	2	3	1	2	1	2	2	3	2	3	2	1	3	3	3	3	2	123	14	1234	123	1234	1234	123	123	123
3012020294	301	2	02	0294	2	1	2	2	2	1	1	1	2	2	2	2	2	1	3	3	2	3	3	4	3	1	2	3	2	3	3	3	3	2	3	3	2	3	1	1	123	134	123	123	1234	1234	123	123	123
3012020298	301	2	02	0298	1	1	2	2	1	1	1	2	2	2	3	2	1	2	3	3	2	2	3	2	2	3	2	1	2	3	3	1	3	1	1	3	2	3	3	2	13	14	24	123	23	1234	123	123	123
3012020307	301	2	02	0307	2	1	2	1	1	1	1	1	1	2	3	1	2	3	3	1	2	1	3	2	1	2	2	1	2	3	2	3	3	1	1	3	2	3	2	2	123	14	12	123	234	1234	123	123	13
3012020344	301	2	02	0344	2	1	2	2	2	1	1	1	2	2	1	2	2	3	3	3	2	2	3	1	3	1	2	2	2	2	3	2	3	2	1	3	2	3	1	1	1234	14	24	123	124	1234	123	3	12
3012020391	301	2	02	0391	1	1	1	1	1	1	1	1	1	1	2	2	1	3	3	3	2	2	3	4	1	3	2	3	1	2	3	3	3	2	3	3	2	3	1	2	13	14	234	123	134	1234	123	123	1234
3012020399	301	2	02	0399	2	1	2	2	1	1	1	1	1	2	3	2	2	3	3	3	2	3	3	3	3	1	2	1	2	3	3	2	3	2	1	3	2	3	2	2	123	14	24	123	234	1234	123	123	123
3012020401	301	2	02	0401	1	1	2	1	2	1	1	1	2	1	1	2	1	3	1	3	3	2	3	1	3	1	2	2	2	2	3	2	3	2	1	3	2	3	1	3	123	14	124	123	23	1234	123	3	1234
3012020464	301	2	02	0464	2	1	2	2	1	1	1	1	2	2	3	2	2	3	3	3	2	2	3	2	3	1	2	2	2	3	3	3	3	2	1	3	2	3	2	2	123	14	1	123	123	1234	123	123	123
3012020465	301	2	02	0465	2	1	2	1	1	1	1	2	1	1	2	2	1	3	3	3	3	2	3	3	3	3	2	1	2	3	3	4	3	1	1	3	2	3	2	2	123	14	24	123	123	1234	123	123	123
3012020472	301	2	02	0472	1	2	2	2	1	1	1	1	2	2	3	2	1	3	2	3	2	2	3	3	3	1	2	2	2	2	3	2	3	2	2	3	2	3	2	2	123	14	12	123	234	12	123	3	12
3012020475	301	2	02	0475	2	1	2	2	1	1	1	1	2	2	3	1	2	3	3	1	2	2	3	2	2	1	3	3	2	3	3	2	3	1	1	3	2	3	2	1	123	14	12	123	234	1234	123	123	123
3012020518	301	2	02	0518	2	1	2	2	1	1	1	1	2	2	3	2	2	3	3	3	2	2	3	2	3	1	2	1	1	3	3	2	3	2	1	3	2	3	1	2	123	14	2	123	23	1234	123	123	123
3012020523	301	2	02	0523	1	1	2	2	2	1	1	1	2	2	2	1	1	3	3	3	3	3	3	4	3	3	2	2	2	2	4	2	3	2	2	3	2	3	1	3	12	14	24	123	12	12	123	5	124
3012020525	301	2	02	0525	2	1	2	2	1	1	1	1	2	2	3	2	2	3	3	3	2	2	3	2	3	1	2	1	2	3	3	3	3	2	1	3	2	3	3	2	123	14	12	123	134	1234	123	123	123
3012020557	301	2	02	0557	1	1	2	2	1	1	1	1	1	2	1	2	1	3	1	3	3	1	3	2	3	1	2	2	1	3	1	2	3	2	1	3	2	3	2	2	123	14	123	123	24	1234	123	5	123
3012020559	301	2	02	0559	1	1	2	2	2	1	1	1	2	2	3	2	1	1	3	3	3	2	3	2	1	2	2	1	2	3	3	2	3	1	1	1	2	3	3	2	12	14	123	123	134	1234	123	123	123
3012020570	301	2	02	0570	2	1	2	2	1	1	1	1	2	2	3	2	2	3	3	3	2	2	3	2	3	1	2	1	2	3	3	1	3	2	1	3	2	3	3	2	123	14	24	123	1234	1234	123	123	123
3012020572	301	2	02	0572	2	2	2	2	2	1	1	1	1	1	2	1	3	3	3	3	2	4	3	4	3	1	2	1	2	2	4	4	3	4	1	3	2	3	3	3	123	14	5	123	24	1234	123	123	123
3012020577	301	2	02	0577	2	1	1	2	2	1	2	1	1	2	1	1	1	3	3	3	3	2	3	1	3	2	2	2	2	2	3	2	3	2	1	3	2	3	1	2	123	14	123	123	13	1234	123	23	13
3012020588	301	2	02	0588	2	1	2	2	1	1	1	1	2	2	3	2	1	3	3	3	2	2	3	4	3	3	2	1	2	2	3	2	3	2	1	3	2	3	3	2	123	14	12	123	234	1234	123	123	123
3012020603	301	2	02	0603	2	1	2	2	1	1	1	1	2	2	3	1	2	2	1	3	2	4	1	3	3	3	2	3	2	3	3	2	3	2	1	3	2	3	3	2	13	14	23	123	34	1234	123	123	13
3012020629	301	2	02	0629	2	1	2	2	1	1	1	1	2	2	3	2	2	3	3	3	2	2	3	2	3	1	2	1	2	3	3	3	3	2	1	3	2	3	3	2	123	14	123	123	34	1234	123	123	123
3012020633	301	2	02	0633	2	1	2	2	1	1	1	1	2	2	3	2	2	3	3	3	2	2	3	2	3	1	2	1	2	3	3	3	3	2	1	3	2	3	3	2	123	14	24	123	34	1234	123	123	123
3012020638	301	2	02	0638	2	1	2	1	1	1	1	1	2	2	3	2	2	3	1	3	2	2	3	3	3	1	2	2	2	3	2	3	3	2	1	3	2	3	1	2	123	14	12	123	1234	1234	123	13	123
3012020656	301	2	02	0656	1	1	2	2	1	1	1	1	1	2	1	1	3	3	3	3	2	4	3	1	1	1	2	1	2	2	2	3	3	2	1	3	2	3	1	2	123	14	12	123	12	124	123	123	12
3012020660	301	2	02	0660	1	2	2	2	2	2	1	2	1	2	1	2	3	3	3	3	2	2	3	4	3	1	2	1	2	3	1	3	3	2	1	3	2	3	3	1	134	14	24	123	123	1234	123	123	123
3012020664	301	2	02	0664	1	1	2	1	2	2	1	1	1	1	2	2	1	3	3	3	3	2	3	1	1	1	2	3	2	3	2	2	3	2	1	3	2	3	1	1	123	14	123	123	14	12	123	123	134
3012020666	301	2	02	0666	2	1	2	2	1	1	1	1	2	2	3	2	2	3	3	3	2	2	3	2	3	1	2	1	2	3	3	3	3	2	1	3	2	3	3	2	123	14	124	123	23	1234	123	123	123
3012020671	301	2	02	0671	2	1	2	2	1	1	1	1	2	2	3	2	2	3	3	3	2	2	3	2	3	1	2	1	2	3	3	3	3	2	1	3	2	3	3	2	123	14	123	123	234	1234	123	123	123
3012020674	301	2	02	0674	1	1	1	2	1	1	1	1	1	2	2	2	2	3	3	3	3	1	3	2	3	1	2	2	2	3	3	3	3	2	1	3	2	3	3	2	123	14	1234	123	123	1234	123	123	123
3012020677	301	2	02	0677	1	1	2	2	2	1	1	1	1	2	1	2	1	3	3	3	3	2	3	2	3	1	2	2	1	3	3	3	3	2	3	3	2	3	3	2	123	34	1234	123	1234	1234	123	123	13
3012020679	301	2	02	0679	2	1	2	2	2	1	1	1	2	2	3	1	3	3	3	1	2	2	3	1	3	1	2	1	2	3	3	4	3	2	1	3	2	3	1	2	13	14	1234	123	12	1234	123	123	123
3012020687	301	2	02	0687	2	1	1	2	1	1	1	1	2	2	3	2	1	3	3	3	2	1	3	2	3	2	2	1	2	3	2	3	3	2	1	3	2	3	2	2	134	14	23	123	234	1234	123	1234	123
3012020689	301	2	02	0689	2	1	2	2	1	1	1	1	2	2	3	2	2	3	3	3	2	1	3	2	3	3	2	2	2	3	2	2	3	2	1	3	2	3	2	2	13	14	12	12	1234	1234	123	123	13
3012020692	301	2	02	0692	2	1	1	1	1	2	1	1	2	2	1	1	2	3	2	3	3	4	1	3	3	3	2	3	2	3	3	2	3	2	1	3	1	3	2	3	13	14	23	12	234	1234	123	23	13
3012020722	301	2	02	0722	2	1	1	2	1	1	1	1	2	2	3	2	1	3	2	3	2	2	3	2	1	3	2	2	2	3	3	2	3	2	2	3	2	3	2	2	14	14	234	123	1234	1234	123	12	123
3012020727	301	2	02	0727	2	2	2	2	1	2	1	2	2	1	1	2	1	3	2	3	2	1	3	4	3	3	2	1	2	3	4	3	3	2	1	3	2	3	1	2	123	24	234	123	12	1234	123	3	123
3012020728	301	2	02	0728	1	2	1	2	2	2	1	1	2	2	2	1	1	3	3	3	2	1	3	3	3	3	2	1	2	2	3	2	3	2	1	3	2	3	3	2	13	14	23	123	12	1234	123	123	13
3013010057	301	3	01	0057	2	2	2	2	1	2	2	1	2	2	1	1	4	3	2	4	3	4	3	4	3	2	2	2	1	2	4	2	2	4	3	4	3	1	1	2	12	1234	23	123	23	12	123	23	12
3013010061	301	3	01	0061	1	1	2	2	1	1	1	1	2	2	3	2	1	3	3	1	2	2	3	1	3	4	2	1	2	3	3	4	3	1	2	3	2	3	3	2	3	4	2	1	4	1234	123	123	123
3013010063	301	3	01	0063	2	1	2	2	2	1	1	1	2	2	3	2	2	2	3	2	2	2	3	2	3	1	2	3	2	3	3	3	3	1	1	3	2	3	3	2	123	14	123	123	23	123	123	123	13
3013010069	301	3	01	0069	2	1	2	2	2	1	1	1	2	2	3	2	2	2	1	3	2	2	3	2	3	1	2	1	2	3	3	4	3	2	1	3	2	3	3	1	123	14	1234	123	234	123	123	123	123
3013010084	301	3	01	0084	1	1	1	2	2	1	1	1	2	2	3	2	2	3	1	3	2	2	3	2	3	1	2	1	2	3	3	3	3	1	1	3	2	3	3	1	123	134	123	1234	234	1234	123	123	123
3013010113	301	3	01	0113	2	1	1	2	1	1	1	1	2	1	3	2	2	2	3	3	2	2	3	2	3	4	2	1	2	3	3	3	3	2	1	3	2	3	3	2	123	124	123	12	23	1234	123	123	12
3013010119	301	3	01	0119	2	1	2	2	1	1	1	1	2	2	3	2	1	3	3	3	2	2	3	2	3	1	2	1	2	3	3	3	3	2	1	3	2	3	3	2	123	4	1234	123	234	1234	123	123	123
3013010125	301	3	01	0125	2	2	2	2	1	1	1	1	2	1	3	1	4	2	4	4	2	4	3	2	3	4	2	2	2	2	3	3	3	2	3	3	2	3	3	2	3	14	123	12	123	1234	123	123	123
3013010156	301	3	01	0156	2	1	2	2	1	1	1	1	1	2	3	2	2	3	3	1	2	2	3	3	3	1	2	1	2	2	3	3	3	1	1	3	2	3	3	2	123	14	124	123	234	1234	123	123	13
3013010214	301	3	01	0214	1	1	2	1	1	1	1	1	1	1	3	2	2	3	3	3	2	2	3	2	3	1	2	1	1	3	3	3	3	2	1	3	2	3	3	2	123	234	123	123	123	1234	123	123	123
3013010253	301	3	01	0253	2	1	2	2	1	1	1	1	2	1	3	2	2	3	3	3	2	2	3	2	3	2	2	1	2	3	3	1	3	1	1	3	2	3	3	1	123	14	1234	123	234	1234	123	123	123
3013010301	301	3	01	0301	2	1	2	2	2	1	1	1	2	1	3	2	2	2	3	2	2	2	3	2	3	1	2	1	2	3	2	3	2	2	2	1	2	3	3	1	13	14	24	123	23	1234	123	123	13
3013010347	301	3	01	0347	2	1	2	2	1	1	1	1	2	2	3	2	2	2	3	3	3	4	3	2	3	1	2	1	2	1	3	3	3	2	1	3	2	2	3	2	2	14	123	123	234	1234	123	123	123
3013010422	301	3	01	0422	2	1	2	2	1	1	1	1	2	2	3	2	3	3	3	3	2	2	3	2	3	1	2	1	2	3	3	3	3	1	3	3	2	3	3	1	123	14	23	123	234	1234	123	123	13
3013010438	301	3	01	0438	2	2	2	2	1	1	1	1	1	1	3	1	2	2	3	3	2	2	3	2	3	2	2	1	2	3	2	3	2	2	1	1	2	3	2	1	3	4	23	123	234	124	123	123	123
3013010471	301	3	01	0471	2	1	2	2	1	1	1	1	1	2	3	2	1	1	1	1	2	3	3	1	3	2	2	1	1	3	3	1	2	2	1	2	2	3	3	1	123	14	234	123	234	1234	123	123	13
3013010499	301	3	01	0499	2	1	2	1	1	1	1	1	2	1	3	1	4	2	2	3	2	2	3	2	1	1	3	1	2	3	2	3	2	4	2	1	2	2	2	1	123	14	23	123	234	124	123	123	1234
3013010500	301	3	01	0500	2	1	2	2	1	1	1	1	2	2	3	2	2	2	2	1	3	2	1	2	3	1	2	1	1	3	3	3	3	2	1	2	2	3	3	2	123	14	23	123	234	1234	123	123	123
3013010509	301	3	01	0509	1	1	2	2	2	1	1	1	2	2	3	2	2	3	3	3	2	2	1	2	3	1	2	1	2	3	3	2	3	2	1	1	2	3	2	1	123	134	12	123	12	12	123	123	1234
3013010532	301	3	01	0532	2	1	1	2	2	1	1	1	2	1	3	1	2	3	3	3	3	2	3	2	3	2	2	2	2	3	3	2	3	2	1	1	2	3	2	1	123	14	23	123	234	12	123	123	13
3013010541	301	3	01	0541	1	1	2	2	1	1	1	1	2	2	3	2	2	2	1	1	2	2	3	2	3	3	2	1	2	3	3	1	3	1	1	1	2	3	3	1	13	14	123	123	23	124	123	123	123
3013010562	301	3	01	0562	1	1	1	1	1	1	1	1	1	2	3	2	2	2	2	1	2	2	3	2	3	2	2	1	1	3	3	3	2	2	1	1	2	3	3	1	13	14	13	123	24	1234	123	123	13
3013010568	301	3	01	0568	2	1	2	2	1	1	1	1	2	2	3	1	2	2	3	3	3	2	3	2	1	2	2	1	2	3	3	3	2	2	1	3	2	3	3	1	123	14	123	123	234	123	123	123	123
3013010601	301	3	01	0601	2	1	1	2	1	1	1	1	1	1	3	2	1	2	4	3	2	2	3	2	3	2	2	1	2	3	2	3	2	1	2	3	2	3	3	3	123	14	123	123	234	123	123	123	123
3013010627	301	3	01	0627	2	1	2	2	2	1	1	1	2	2	3	2	2	3	3	3	2	2	3	2	3	1	2	1	2	3	3	3	3	2	1	3	2	3	3	3	123	34	12	123	234	1234	123	123	34
3013010629	301	3	01	0629	2	1	2	2	1	1	1	1	2	2	3	2	2	3	3	3	2	2	3	2	3	2	2	3	2	3	3	3	2	2	1	3	2	3	3	1	123	14	1234	123	234	1234	123	123	123
3013010660	301	3	01	0660	2	1	2	2	1	1	1	1	2	2	3	2	2	3	3	3	3	2	3	2	3	1	2	3	2	3	2	3	3	2	1	3	2	3	2	2	123	14	1234	123	234	1234	123	123	1234
3013010674	301	3	01	0674	2	1	1	2	1	1	1	1	2	2	3	2	2	3	2	3	3	3	3	2	3	2	2	3	2	3	1	3	2	2	1	3	2	3	3	1	123	14	1234	123	234	1234	123	123	1234
3013010745	301	3	01	0745	2	1	2	2	1	1	1	1	2	2	3	2	2	3	2	3	2	2	3	2	3	3	3	1	2	3	2	3	2	2	1	3	2	3	3	1	123	14	123	123	234	1234	123	123	123
3013010750	301	3	01	0750	2	2	2	2	2	1	1	1	2	2	3	2	2	3	2	3	2	2	3	2	3	3	2	1	2	3	3	3	3	1	1	3	2	3	3	1	13	14	124	123	23	1234	123	123	13
3013010763	301	3	01	0763	2	1	2	2	1	1	1	1	2	2	3	2	2	2	3	3	2	2	3	2	3	2	2	1	2	3	3	3	3	1	1	3	2	3	3	1	123	14	1234	123	234	1234	123	123	123
3013010783	301	3	01	0783	2	1	2	2	1	1	1	1	2	2	3	2	2	3	3	3	2	2	3	2	3	1	2	3	2	3	3	3	3	2	1	3	2	3	3	2	123	14	123	123	234	1234	123	123	123
3013010788	301	3	01	0788	2	2	2	1	2	1	1	1	1	1	3	2	1	4	2	2	2	2	3	2	3	1	2	3	2	3	3	3	3	3	1	3	2	3	3	1	13	14	123	123	23	1234	123	123	13
3013010793	301	3	01	0793	2	1	2	2	1	1	1	1	1	2	3	2	1	2	3	2	2	4	3	3	3	2	2	1	2	3	3	3	3	4	1	3	2	3	3	3	123	14	12	123	234	1234	123	123	13
3013010888	301	3	01	0888	2	1	2	2	1	1	1	1	2	2	3	2	2	3	3	3	2	2	3	2	3	2	2	1	2	3	3	3	3	2	1	3	2	3	3	2	123	14	1234	123	23	1234	123	123	13
3013010896	301	3	01	0896	2	1	2	1	1	1	1	1	2	2	3	2	2	3	1	1	2	2	3	3	1	2	2	1	2	3	3	3	2	1	3	1	2	3	3	1	3	123	123	123	34	1234	123	123	123
3013010905	301	3	01	0905	2	1	2	2	1	1	1	1	1	2	3	2	2	2	3	3	2	2	3	2	3	1	2	1	2	3	3	3	3	2	1	3	2	3	3	2	3	124	123	1234	123	124	123	123	12
3013010959	301	3	01	0959	2	2	2	2	2	1	1	1	1	1	3	2	2	1	3	3	2	2	3	2	1	2	2	1	2	3	3	2	3	2	1	2	2	3	3	2	1	4	123	123	234	1234	123	123	123
3013010974	301	3	01	0974	2	1	2	2	1	1	1	1	2	2	3	2	2	3	3	3	2	2	3	2	3	1	2	1	2	3	3	4	2	1	1	3	2	3	3	1	123	14	12	123	234	1234	123	123	12
3013011039	301	3	01	1039	2	1	2	2	1	1	1	1	2	2	3	2	2	2	3	3	2	2	3	2	3	2	2	1	2	3	3	3	2	1	2	3	2	3	3	2	123	14	23	123	234	1234	123	123	123
3013011046	301	3	01	1046	2	1	2	2	1	1	1	1	2	2	3	2	2	2	1	3	2	3	3	2	3	1	2	1	2	3	3	3	3	1	2	1	2	3	3	1	4	1	2	12	234	1234	123	123	13
3013011054	301	3	01	1054	2	1	2	2	1	1	1	1	1	1	3	2	2	1	2	3	3	4	3	2	3	1	2	1	2	3	3	2	3	1	3	3	2	3	3	1	123	14	123	12	34	123	123	123	123
3013011120	301	3	01	1120	2	1	2	2	1	1	1	1	1	2	3	2	2	2	3	3	2	2	3	2	3	1	2	1	2	3	3	3	3	1	1	3	2	3	3	1	123	14	123	123	234	1234	123	123	123
3013011133	301	3	01	1133	2	2	2	2	1	1	1	1	2	2	3	2	1	2	1	4	2	4	3	2	1	4	2	1	2	3	2	2	1	1	3	2	2	3	3	2	123	14	23	123	24	1234	123	123	123
3013011137	301	3	01	1137	1	1	2	2	1	1	1	1	2	1	3	3	2	2	2	1	2	2	3	2	3	2	2	1	2	3	2	3	2	1	3	1	2	3	3	1	13	34	123	12	24	12	14	23	13
3013011147	301	3	01	1147	2	2	2	2	1	1	1	1	1	2	1	2	2	3	3	3	2	1	3	4	1	3	2	1	2	3	3	3	3	1	1	3	2	3	3	1	1	1	2	1	23	124	123	123	13
3013011188	301	3	01	1188	2	1	2	2	1	1	1	1	2	1	3	2	1	2	4	3	2	2	3	2	1	1	2	1	2	3	3	3	3	1	1	3	2	3	3	2	1234	14	123	123	234	1234	123	123	123
3013011207	301	3	01	1207	1	1	1	2	1	1	1	1	1	2	3	4	2	3	2	4	2	4	3	2	3	3	2	1	2	3	3	3	3	4	1	3	2	3	3	2	123	14	12	123	1234	1234	123	123	123
3013011288	301	3	01	1288	1	1	2	2	1	1	1	1	1	2	3	2	1	3	3	3	2	4	3	2	3	1	2	1	2	3	3	3	3	1	1	3	2	3	3	1	123	14	12	123	24	1234	123	123	13
3013011335	301	3	01	1335	1	1	1	1	1	1	1	1	2	1	3	2	1	4	4	4	2	4	3	4	3	1	2	1	2	2	4	4	2	1	1	1	2	3	3	1	13	14	12	13	23	12	123	13	13
3013020001	301	3	02	0001	1	1	2	2	2	1	1	1	2	2	3	2	1	3	3	3	3	2	1	3	3	1	2	1	2	3	3	3	3	1	1	3	2	3	3	1	3	4	3	1	4	1234	123	123	13
3013020031	301	3	02	0031	2	1	2	1	1	1	1	1	2	2	3	2	2	2	3	2	2	2	3	2	3	1	2	1	2	3	3	3	3	1	1	3	2	3	3	2	123	134	23	123	234	1234	123	123	123
3013020036	301	3	02	0036	2	1	2	2	1	1	1	1	2	2	3	2	2	2	3	3	2	2	3	2	3	1	2	1	2	3	3	3	3	1	1	1	2	3	3	2	123	14	12	123	234	1234	123	123	13
3013020044	301	3	02	0044	2	1	2	2	1	1	1	1	2	2	3	2	2	2	3	3	2	2	3	3	3	1	2	1	2	3	3	3	3	1	1	3	2	3	3	3	123	14	34	123	24	1234	123	123	123
3013020046	301	3	02	0046	2	1	2	2	1	1	1	1	2	2	3	2	2	1	2	3	3	4	3	2	3	2	2	1	2	2	3	3	2	1	3	4	2	3	2	3	13	14	23	12	23	123	123	123	13
3013020068	301	3	02	0068	2	1	2	2	1	1	1	1	2	2	3	2	2	2	3	3	2	2	3	2	3	1	2	1	2	3	3	3	3	4	1	3	2	3	1	2	123	14	23	123	234	1234	23	123	123
3013020070	301	3	02	0070	2	1	2	2	1	1	1	1	2	2	3	2	2	2	2	3	3	2	3	2	3	1	2	1	2	3	3	2	3	1	1	1	2	3	3	2	3	14	12	13	24	12	123	23	13
3013020076	301	3	02	0076	2	1	2	2	1	1	1	1	2	2	3	2	2	3	3	3	2	2	3	2	3	1	2	3	2	3	3	3	3	2	1	3	2	3	3	1	123	14	123	123	23	1234	123	123	13
3013020112	301	3	02	0112	2	1	2	2	2	1	1	1	2	2	3	2	2	3	3	3	2	2	3	2	3	1	2	1	2	3	3	2	3	2	1	1	2	3	3	2	3	14	123	12	234	1234	123	123	123
3013020120	301	3	02	0120	2	1	2	2	1	1	1	1	1	2	3	2	1	3	2	3	2	2	3	2	3	1	2	1	2	3	3	3	3	2	1	3	2	3	3	3	123	14	1234	123	1234	1234	123	123	123
3013020122	301	3	02	0122	2	1	2	2	1	1	1	1	2	2	3	2	1	3	3	3	2	2	3	2	3	1	2	1	2	3	3	3	3	1	1	3	2	3	3	1	123	14	123	123	1234	1234	123	123	123
3013020131	301	3	02	0131	2	1	2	2	1	1	1	1	2	2	3	2	2	3	3	3	2	2	3	2	3	1	2	1	2	3	3	3	3	1	1	3	2	3	3	2	123	14	123	123	234	1234	123	123	123
3013020137	301	3	02	0137	2	1	2	2	1	1	1	1	2	2	3	2	2	2	3	3	2	2	3	2	3	1	2	3	2	3	3	3	3	1	2	3	2	3	3	2	123	14	24	123	234	1234	123	123	123
3013020142	301	3	02	0142	2	1	2	2	1	1	1	1	2	2	3	2	1	1	3	3	1	2	1	1	2	1	2	1	2	3	3	3	3	1	2	3	2	3	3	3	123	4	2	123	24	1234	123	123	123
3013020155	301	3	02	0155	2	1	2	2	1	1	1	1	2	1	3	2	2	2	2	3	2	4	3	2	3	1	2	1	2	3	3	4	3	4	1	1	2	3	3	2	12	14	123	123	1234	1234	123	1234	123
3013020176	301	3	02	0176	1	1	2	2	2	1	1	1	2	1	3	2	2	3	3	4	2	4	2	4	1	3	2	1	2	4	4	4	3	4	1	4	2	3	3	4	13	14	5	123	123	12	1234	123	1234
3013020192	301	3	02	0192	1	1	2	2	1	1	1	1	2	1	3	2	1	1	2	3	2	2	3	2	1	2	2	1	2	3	1	2	3	4	1	3	2	3	3	1	3	4	2	1	2	12	123	123	123
3013020217	301	3	02	0217	1	1	2	2	1	1	1	1	2	2	3	2	2	3	3	3	2	2	3	2	3	2	2	1	2	3	3	3	3	2	1	3	2	3	3	2	123	14	123	123	34	1234	123	123	123
3013020219	301	3	02	0219	1	1	2	2	1	1	1	1	2	2	3	2	2	2	1	3	2	2	3	2	3	1	2	1	2	3	3	3	3	2	1	3	2	3	3	2	123	14	123	123	234	1234	123	123	123
3013020240	301	3	02	0240	2	1	2	2	1	1	1	1	2	2	3	2	2	3	3	3	2	2	3	4	2	1	2	3	2	3	3	3	3	2	1	3	2	3	3	2	123	14	2	123	234	1234	123	123	13
3013020261	301	3	02	0261	2	1	2	2	1	1	1	1	2	2	3	2	2	3	3	3	2	2	3	2	3	1	2	1	2	3	3	3	3	2	1	3	2	3	3	2	123	14	123	123	34	1234	123	123	123
3013020265	301	3	02	0265	2	1	2	2	1	1	1	1	2	2	3	2	2	3	3	3	2	2	3	2	3	2	2	1	2	3	3	3	3	2	1	3	2	3	3	2	123	14	123	123	24	1234	123	123	123
3013020273	301	3	02	0273	1	1	2	2	1	1	1	1	1	2	3	2	2	3	3	3	2	2	3	2	3	1	2	1	2	3	3	3	3	2	1	3	2	3	3	2	123	14	123	123	34	1234	123	123	123
3013020276	301	3	02	0276	2	1	2	2	2	1	1	1	1	2	3	2	2	3	3	3	2	2	3	2	3	2	2	1	2	3	3	3	3	2	1	3	2	3	3	2	123	14	123	123	234	1234	123	123	123
3013020286	301	3	02	0286	2	2	2	2	1	1	1	1	2	2	3	2	2	3	3	3	2	2	3	2	3	1	2	1	2	3	2	3	3	1	3	3	2	3	3	3	2	4	123	123	34	1234	123	123	123
3013020290	301	3	02	0290	1	1	2	2	1	1	1	1	2	2	3	2	2	2	3	4	2	2	3	2	3	4	2	1	2	3	2	4	2	1	1	1	2	3	3	2	3	1	4	123	4	1234	13	123	13
3013020298	301	3	02	0298	2	1	2	2	1	1	1	1	2	2	3	2	2	2	3	4	2	4	3	2	3	2	2	1	2	3	3	4	3	4	1	3	2	3	3	1	123	124	123	123	34	1234	123	123	123
3013020342	301	3	02	0342	1	2	1	2	1	1	1	1	2	2	4	2	4	3	3	2	2	2	3	4	1	1	2	2	2	3	3	4	3	4	1	3	2	3	3	1	3	4	2	13	34	2	23	3	13
3013020344	301	3	02	0344	2	1	2	2	2	1	1	1	2	2	3	2	2	2	3	3	2	2	3	2	3	1	2	1	2	2	3	3	3	1	1	3	2	3	3	1	123	14	123	123	34	1234	123	123	123
3013020351	301	3	02	0351	2	2	2	2	1	1	1	1	1	1	3	1	2	2	3	3	2	2	3	2	3	1	2	1	2	3	3	3	3	2	1	3	2	3	3	1	123	14	123	123	234	1234	123	123	123
3013020371	301	3	02	0371	2	1	2	2	2	1	1	1	1	2	3	2	2	2	1	1	2	2	3	2	1	1	2	3	2	3	4	3	3	2	2	3	2	1	3	1	123	14	23	123	134	12	123	3	3
3013020375	301	3	02	0375	2	1	2	2	1	1	1	1	1	1	3	1	1	3	3	3	2	4	3	2	3	2	2	1	2	3	4	4	3	3	1	3	2	3	3	1	123	1	12	123	34	1234	123	123	123
3013020379	301	3	02	0379	2	2	2	2	1	1	1	1	2	1	3	2	2	2	3	3	2	2	3	2	3	2	2	1	1	3	3	2	3	2	1	3	2	3	3	1	123	14	23	123	3	1234	123	123	123
3013020388	301	3	02	0388	1	1	2	2	1	1	1	1	1	1	3	2	2	3	3	3	2	2	3	2	3	1	2	3	2	3	3	3	3	2	1	3	2	3	3	2	123	14	123	123	34	123	123	12	123
3013020393	301	3	02	0393	2	1	2	2	1	1	1	1	2	2	3	2	2	2	2	3	2	2	3	2	3	2	2	1	2	3	3	3	3	2	3	3	2	3	3	2	123	14	123	123	13	123	123	123	123
3013020397	301	3	02	0397	1	1	2	2	1	1	1	1	2	2	3	2	2	1	2	1	2	2	1	2	3	2	2	1	2	3	3	3	3	2	3	1	2	3	3	1	13	14	23	13	24	12	23	123	13
3013020407	301	3	02	0407	2	1	2	2	1	1	1	1	2	2	3	2	2	3	3	3	3	2	3	2	3	1	2	1	2	3	3	3	3	2	1	1	2	3	3	2	123	14	1234	123	134	123	123	123	123
3013020415	301	3	02	0415	2	1	2	2	1	1	1	1	2	2	3	2	2	3	3	3	2	2	3	2	3	1	2	1	2	3	3	3	3	2	1	3	2	3	3	2	123	14	1234	123	34	1234	123	123	123
3013020432	301	3	02	0432	2	1	2	1	1	1	1	1	2	2	3	2	2	3	3	3	2	2	3	2	3	1	2	1	2	3	3	3	3	2	1	3	2	3	3	2	123	14	1234	123	34	1234	123	123	123
3013020459	301	3	02	0459	2	1	2	2	1	1	1	1	2	2	3	2	2	3	3	3	2	2	1	2	3	1	2	1	2	3	3	3	3	2	1	3	2	3	3	2	123	14	23	123	234	1234	123	123	13
3013020462	301	3	02	0462	2	1	2	2	1	1	1	1	2	1	3	2	2	3	3	3	2	2	3	2	3	1	2	3	2	3	3	3	3	2	1	3	2	3	3	2	123	14	23	123	34	1234	123	123	123
3013020465	301	3	02	0465	2	1	2	2	2	1	1	1	2	2	3	2	2	3	3	3	2	2	3	2	3	1	2	1	2	3	3	3	3	1	1	3	2	3	3	1	123	14	23	123	234	1234	123	123	123
3013020509	301	3	02	0509	2	1	2	2	1	1	1	1	2	2	3	2	2	3	3	3	2	2	3	2	3	1	2	1	2	3	3	3	3	1	1	3	2	3	3	2	123	14	123	123	34	1234	123	123	123
3013020511	301	3	02	0511	1	1	1	2	1	1	1	1	2	2	3	2	2	3	3	3	2	2	3	2	3	1	2	1	2	3	3	3	3	1	1	3	2	3	3	2	123	14	23	123	234	1234	123	123	123
3013020521	301	3	02	0521	2	1	2	2	1	1	1	1	1	1	3	2	2	3	3	3	3	2	1	2	3	1	2	1	2	3	3	2	3	1	1	3	2	3	3	1	123	134	123	123	24	1234	123	123	123
3013020523	301	3	02	0523	2	1	2	2	1	1	1	1	1	1	3	2	2	3	3	3	2	2	3	2	3	1	2	1	2	3	3	3	3	1	1	3	2	3	3	1	123	14	123	123	234	1234	123	123	123
3013020538	301	3	02	0538	2	1	2	2	1	1	1	1	2	2	3	2	2	3	3	3	2	2	3	2	3	1	2	1	2	3	3	3	3	1	1	3	2	3	3	2	123	14	1234	123	24	1234	123	123	123
3013020541	301	3	02	0541	2	1	2	2	1	1	1	1	2	2	3	2	2	3	2	3	2	1	3	2	3	1	2	1	2	3	3	3	3	1	1	3	2	3	3	1	123	14	123	123	234	1234	123	123	134
3013020554	301	3	02	0554	2	1	2	2	2	1	1	1	2	2	3	2	2	2	2	2	2	2	3	2	3	1	3	1	2	3	3	3	3	3	3	3	2	3	2	1	13	14	12	12	23	1234	123	123	13
3013020569	301	3	02	0569	2	1	2	2	1	1	1	1	2	2	2	2	2	2	3	1	2	2	3	2	3	2	2	1	2	3	3	3	1	1	1	3	2	3	2	3	123	14	12	12	234	1234	123	123	23
3013020581	301	3	02	0581	2	1	2	2	1	1	1	1	2	1	3	2	2	3	3	4	3	2	4	2	3	1	2	1	2	3	3	3	3	4	1	3	2	3	3	1	123	14	5	12	234	1234	123	23	13
3014010003	301	4	01	0003	2	1	2	2	1	1	1	1	2	1	3	2	1	3	3	3	3	2	1	2	3	1	2	1	2	3	3	3	3	2	3	3	2	3	3	2	123	14	123	123	234	1234	123	123	123
3014010008	301	4	01	0008	2	1	2	2	1	1	1	1	1	2	3	2	2	3	3	3	2	2	3	2	3	1	2	1	2	3	3	3	3	2	1	3	2	3	3	2	123	14	123	123	1234	1234	123	123	123
3014010009	301	4	01	0009	2	1	2	2	1	1	1	1	2	2	3	2	2	3	3	3	2	2	3	2	3	1	2	1	2	3	3	3	3	2	1	3	2	3	3	2	123	14	123	123	1234	1234	123	123	123
3014010012	301	4	01	0012	2	1	2	2	1	1	1	1	2	2	3	2	2	3	3	3	2	2	3	2	3	1	2	1	2	3	3	3	3	2	1	3	2	3	3	2	123	14	123	123	1234	1234	123	123	123
3014010054	301	4	01	0054	2	1	2	2	1	1	1	1	1	2	3	2	2	3	3	3	2	2	3	2	3	1	2	1	2	3	3	3	3	2	1	3	2	3	3	2	123	14	123	123	1234	1234	123	123	123
3014010089	301	4	01	0089	2	1	2	2	1	1	1	1	1	1	3	2	2	3	3	3	3	2	3	2	3	1	2	1	2	3	3	3	3	2	1	3	2	3	3	2	123	14	123	123	1234	1234	123	123	123
3014010105	301	4	01	0105	2	1	2	2	1	1	1	1	2	1	3	2	2	3	3	3	2	2	3	2	3	1	2	1	2	3	3	3	3	2	1	3	2	3	3	2	123	14	123	123	124	1234	123	123	123
3014010133	301	4	01	0133	2	1	2	2	1	1	1	1	1	1	3	2	2	3	3	3	2	2	3	2	3	1	2	1	2	3	3	3	3	2	1	3	2	3	3	2	123	14	123	123	124	1234	123	123	123
3014010139	301	4	01	0139	2	1	2	2	1	1	1	1	2	2	3	2	2	3	3	3	2	2	3	2	3	1	2	1	2	3	3	3	3	2	1	3	2	3	3	2	123	14	123	123	1234	1234	123	123	123
3014010162	301	4	01	0162	2	1	2	2	1	1	1	1	2	2	3	2	2	3	3	3	3	2	3	2	3	1	2	1	2	3	3	3	3	2	1	3	2	3	3	2	123	14	123	123	1234	1234	123	123	123
3014010172	301	4	01	0172	2	1	2	2	1	1	1	1	2	2	3	2	2	3	3	3	2	2	3	2	3	1	2	1	2	3	3	3	3	2	1	3	2	3	3	2	123	14	123	123	1234	1234	123	123	123
3014010173	301	4	01	0173	2	1	2	2	1	1	1	1	2	2	3	2	2	3	3	3	2	2	3	2	3	1	2	2	2	3	3	3	3	2	1	3	2	3	3	2	123	14	123	123	234	1234	123	123	123
3014010186	301	4	01	0186	1	1	2	1	1	1	1	1	1	2	3	3	2	3	3	1	2	2	3	2	3	1	2	3	2	3	3	3	3	2	1	3	2	3	3	2	123	14	123	123	12	123	123	123	123
3014010192	301	4	01	0192	2	1	2	2	1	1	1	1	2	2	3	2	2	3	3	3	3	2	3	2	3	1	2	1	2	3	3	3	3	2	1	3	2	3	3	2	123	14	123	123	124	1234	123	123	123
3014010201	301	4	01	0201	2	1	2	2	1	1	1	1	2	2	3	2	2	3	3	3	2	2	3	2	3	1	2	1	2	3	3	3	3	2	1	3	2	3	3	2	123	14	123	123	1234	1234	123	123	123
3014010216	301	4	01	0216	2	1	2	2	1	1	1	1	2	2	3	2	2	3	3	3	2	2	3	2	3	1	2	1	2	3	3	3	3	2	1	3	2	3	3	2	123	14	123	123	1234	1234	123	123	123
3014010231	301	4	01	0231	2	1	2	2	1	1	1	1	2	2	3	2	2	3	3	3	2	2	3	2	3	1	2	1	2	3	3	3	3	2	1	3	2	3	3	2	123	14	123	123	1234	1234	123	123	123
3014010237	301	4	01	0237	2	1	2	2	1	1	1	1	2	2	3	2	2	3	3	3	2	2	3	2	3	1	2	1	2	3	3	3	3	2	1	3	2	3	3	2	123	14	123	123	1234	1234	123	123	123
3014010271	301	4	01	0271	2	1	2	2	1	1	1	1	2	2	3	2	2	3	3	3	2	2	3	2	3	1	2	2	2	3	3	3	3	2	1	3	2	3	3	2	123	14	123	123	1234	1234	123	123	123
3014010288	301	4	01	0288	2	1	2	2	1	1	1	1	2	2	3	2	2	3	3	3	2	2	3	2	3	1	2	2	2	3	3	3	3	2	1	3	2	3	3	2	123	14	123	123	1234	1234	123	123	123
3014010300	301	4	01	0300	2	1	2	2	1	1	1	1	2	2	3	2	2	2	2	3	2	2	3	2	3	1	2	1	2	3	3	3	3	2	3	3	2	3	3	2	123	14	123	123	1234	1234	123	123	123
3014010327	301	4	01	0327	2	1	2	2	1	1	1	1	2	2	3	2	2	3	3	3	2	2	3	2	3	1	2	3	2	3	3	3	3	2	1	3	2	3	3	2	123	14	23	123	134	1234	123	123	123
3014010340	301	4	01	0340	2	1	2	2	1	1	1	1	2	2	3	2	2	3	3	3	3	2	3	2	3	1	2	1	2	3	3	3	3	2	3	3	2	3	3	2	123	14	123	123	1234	1234	123	123	123
3014010353	301	4	01	0353	2	1	2	2	1	1	1	1	2	2	3	2	2	2	3	3	2	2	3	2	3	2	2	1	2	3	3	3	3	4	3	3	2	3	3	2	123	14	23	123	1234	1234	123	123	123
3014010371	301	4	01	0371	2	1	2	2	1	1	1	1	2	2	3	2	2	2	3	3	2	2	3	2	3	2	2	1	2	3	3	3	3	2	1	3	2	3	3	2	123	14	123	123	234	1234	123	123	13
3014010380	301	4	01	0380	1	1	2	2	1	1	1	1	2	2	3	2	2	3	3	3	2	2	3	2	3	1	2	3	1	3	3	3	3	2	1	3	2	3	3	2	123	14	123	123	234	1234	123	123	123
3014010401	301	4	01	0401	2	1	2	2	1	1	1	1	2	2	3	2	2	3	3	3	2	2	3	2	3	1	2	2	2	3	3	3	3	2	1	3	2	3	3	2	123	14	123	123	1234	1234	123	123	123
3014010425	301	4	01	0425	2	1	1	2	1	1	1	1	2	2	3	2	2	3	3	3	2	2	3	2	3	2	2	1	2	3	3	3	3	2	3	3	2	3	3	2	123	14	123	123	1234	1234	123	123	123
3014010428	301	4	01	0428	2	1	2	2	1	1	1	1	2	2	3	2	2	3	3	3	2	2	3	2	3	1	2	1	2	3	3	3	3	2	1	3	2	3	3	2	123	14	123	123	1234	1234	123	123	123
3014010433	301	4	01	0433	2	1	2	2	1	1	1	1	2	2	3	2	2	3	3	3	2	2	3	2	3	2	2	2	2	3	3	3	2	2	3	3	2	3	3	2	123	134	123	123	1234	1234	123	123	123
3014010434	301	4	01	0434	2	1	1	2	1	1	1	1	2	2	3	2	2	3	3	3	2	2	3	2	3	1	2	1	2	3	3	3	3	2	1	3	2	3	3	2	123	14	123	123	1234	1234	123	123	123
3014010444	301	4	01	0444	2	1	2	2	1	1	1	1	2	2	3	2	2	3	3	3	2	2	3	2	3	1	2	1	2	3	3	3	3	2	1	3	2	3	3	2	123	14	23	123	124	1234	123	123	123
3014010450	301	4	01	0450	2	1	2	2	1	1	1	1	2	2	3	2	2	3	3	3	3	2	3	2	3	1	2	1	2	3	3	1	3	1	1	3	2	3	3	2	123	14	24	123	23	1234	123	123	123
3014010458	301	4	01	0458	2	1	2	2	1	1	1	1	2	2	3	2	2	3	3	3	2	2	3	2	1	1	2	2	2	3	4	3	3	2	3	3	2	3	3	2	123	14	123	123	124	1234	123	123	123
3014010462	301	4	01	0462	2	1	2	2	1	1	1	1	2	2	3	2	2	3	3	3	2	2	3	2	3	1	2	1	2	3	3	3	3	2	1	3	2	3	3	2	123	14	123	123	1234	1234	123	123	123
3014010469	301	4	01	0469	2	1	2	2	1	1	1	1	1	2	3	2	2	3	3	3	2	2	3	2	3	1	2	1	2	3	3	3	3	2	1	3	2	3	3	2	123	14	123	123	1234	1234	123	123	123
3014010474	301	4	01	0474	2	1	2	2	1	1	1	1	1	2	3	2	2	3	3	3	2	2	3	2	3	1	2	3	2	3	3	3	3	2	1	3	2	3	3	2	123	14	123	123	124	1234	123	123	123
3014010476	301	4	01	0476	2	1	2	2	1	1	1	1	2	2	3	2	2	3	3	3	2	2	3	2	3	1	2	1	2	3	3	3	3	2	1	3	2	3	3	2	123	14	123	123	1234	1234	123	123	123
3014010485	301	4	01	0485	2	1	2	2	1	1	1	1	2	2	3	2	2	3	3	3	2	2	3	2	3	1	2	1	2	3	3	3	3	2	1	3	2	3	3	2	123	14	123	123	1234	1234	123	123	1234
3014010510	301	4	01	0510	2	1	2	1	1	1	1	1	2	2	3	2	2	3	3	3	3	2	3	2	3	1	2	2	2	3	3	3	3	2	1	3	2	3	3	2	123	14	123	123	1234	1234	123	123	123
3014010515	301	4	01	0515	2	1	2	2	1	1	1	1	2	2	3	2	2	3	3	3	2	2	3	2	3	1	2	1	2	3	3	3	3	2	1	3	2	3	3	2	123	14	123	123	124	1234	123	123	123
3014010523	301	4	01	0523	2	1	2	1	1	1	1	1	2	2	3	2	2	3	3	3	2	2	3	2	3	1	2	2	2	3	3	3	3	2	1	3	2	3	3	2	123	14	123	123	124	1234	123	123	123
3014010529	301	4	01	0529	2	1	2	2	1	1	1	1	2	2	3	2	2	3	3	3	2	2	3	2	3	1	2	1	2	3	3	3	3	2	1	3	2	3	3	2	123	14	123	123	1234	1234	123	123	123
3014010534	301	4	01	0534	2	1	2	2	1	1	1	1	1	1	3	2	2	3	3	3	3	2	3	2	3	1	2	1	2	3	3	3	3	2	1	3	2	3	3	2	123	14	123	123	1234	123	123	123	123
3014010541	301	4	01	0541	2	1	2	2	1	1	1	1	2	2	3	2	2	3	3	3	2	2	3	2	3	1	2	1	2	3	3	3	3	2	1	3	2	3	3	2	123	14	123	123	1234	1234	123	123	123
3014010561	301	4	01	0561	2	1	2	2	1	1	1	1	2	2	3	2	2	3	3	3	3	2	3	2	3	1	2	1	2	3	3	3	3	2	1	3	2	3	3	2	123	14	123	123	1234	1234	123	123	123
3014010582	301	4	01	0582	2	1	2	2	1	1	1	1	1	2	3	2	2	3	3	3	3	2	3	2	3	1	2	1	2	3	3	1	3	2	3	3	2	3	3	2	123	14	123	123	1234	1234	123	123	123
3014010647	301	4	01	0647	2	1	2	2	1	1	1	1	2	2	3	2	2	3	3	3	2	2	3	2	3	1	2	1	2	3	3	3	3	2	1	3	2	3	3	2	123	14	123	123	123	1234	123	123	123
3014010649	301	4	01	0649	2	2	2	2	1	1	1	1	2	2	3	2	2	3	3	3	2	2	3	2	3	1	2	1	2	3	3	3	3	2	1	3	2	3	3	2	123	14	123	124	1234	1234	123	123	123
3014010650	301	4	01	0650	2	1	2	2	1	1	1	1	2	2	3	2	2	3	3	3	2	2	3	2	3	1	2	1	2	3	3	3	3	2	1	3	2	3	3	2	123	14	123	123	124	1234	123	123	123
3014010703	301	4	01	0703	2	1	2	2	1	1	1	1	2	2	3	2	2	3	3	3	3	2	3	2	3	1	2	1	2	3	3	3	3	2	3	3	2	3	3	2	123	14	123	123	1234	1234	123	123	123
3014010704	301	4	01	0704	2	1	2	2	1	1	1	1	1	2	3	2	2	3	3	3	2	2	3	2	3	1	2	1	2	3	3	3	3	2	1	3	2	3	3	2	123	14	123	123	1234	1234	123	123	123
3014010719	301	4	01	0719	2	1	2	2	1	1	1	1	2	2	3	2	2	3	3	3	2	2	3	2	3	1	2	1	2	3	3	3	3	2	1	3	2	3	3	2	123	14	123	123	1234	1234	123	123	123
3014010723	301	4	01	0723	2	1	2	2	1	1	1	1	2	1	3	2	2	3	3	3	2	2	3	2	3	1	2	1	2	3	3	3	3	2	1	3	2	3	3	2	123	14	123	123	234	1234	123	123	123
3014020004	301	4	02	0004	1	1	2	2	2	1	1	1	2	2	4	2	2	1	3	4	3	2	3	2	3	1	2	2	2	2	3	3	3	4	1	2	2	3	2	1	123	124	123	123	1234	12	123	123	123
3014020053	301	4	02	0053	2	1	2	2	2	1	1	1	2	2	4	2	2	3	3	2	2	2	3	1	3	1	2	2	2	3	3	2	3	4	1	1	2	3	2	1	123	13	123	123	234	1234	123	123	123
3014020097	301	4	02	0097	1	1	2	2	1	1	1	1	1	2	3	2	2	3	1	3	2	2	3	2	3	1	2	2	2	3	3	3	3	1	1	1	2	3	3	2	123	14	123	123	234	1234	123	123	123
3014020118	301	4	02	0118	1	2	2	2	1	1	1	1	2	2	3	2	2	3	3	3	2	2	3	2	3	1	2	1	2	3	3	2	3	4	1	3	2	3	3	1	123	14	12	123	234	123	123	123	123
3014020127	301	4	02	0127	1	1	2	2	1	1	1	1	1	2	3	2	2	3	1	3	2	2	3	2	3	1	2	1	2	3	3	3	3	1	1	1	2	3	3	2	123	14	123	123	234	1234	123	123	123
3014020132	301	4	02	0132	1	1	2	2	1	1	1	1	1	2	3	2	2	3	1	3	2	2	3	2	3	1	2	1	2	3	3	3	3	1	1	1	2	3	3	2	123	14	123	123	234	1234	123	123	123
3014020133	301	4	02	0133	1	1	2	2	2	1	1	1	1	1	3	2	2	4	4	4	2	2	3	2	3	4	2	2	1	3	2	3	3	4	1	1	2	3	3	1	123	14	1234	123	234	1234	123	1234	123
3014020136	301	4	02	0136	1	1	2	2	1	1	1	1	1	2	3	2	2	3	1	3	2	2	3	2	3	1	2	1	2	3	3	3	3	1	1	1	2	3	3	2	123	14	123	123	234	1234	123	123	123
3014020146	301	4	02	0146	1	1	2	2	1	1	1	1	1	2	3	2	2	3	1	3	2	2	3	2	3	1	2	1	2	3	3	3	3	1	1	1	2	3	3	2	123	14	123	123	234	1234	123	123	123
3014020164	301	4	02	0164	1	1	2	2	1	1	1	1	1	2	3	2	2	3	1	3	2	2	3	2	3	1	2	1	2	3	3	3	3	1	1	1	2	3	3	2	123	14	123	123	234	1234	123	123	123
3014020196	301	4	02	0196	2	1	2	2	1	1	1	1	1	1	2	2	2	3	3	3	2	4	3	2	3	1	2	2	2	3	3	2	3	4	1	3	2	3	3	1	123	14	123	123	234	1234	123	123	123
3014020219	301	4	02	0219	1	1	2	2	1	1	1	1	1	2	3	2	2	3	1	3	2	2	3	2	3	1	2	1	2	3	3	3	3	1	1	1	2	3	3	2	123	14	123	123	234	1234	123	123	123
3014020232	301	4	02	0232	1	1	1	2	1	1	1	1	2	1	1	2	2	3	3	3	2	1	3	2	1	1	2	2	2	2	3	3	3	4	1	2	2	3	1	1	123	24	123	123	123	12	123	123	123
3014020255	301	4	02	0255	2	1	2	2	1	1	1	1	2	2	3	2	2	3	3	3	2	2	3	2	3	1	2	1	2	3	3	3	3	4	1	3	2	3	3	1	123	14	123	123	23	123	123	123	123
3014020261	301	4	02	0261	2	1	2	2	1	1	1	1	1	1	3	2	1	3	2	2	2	2	3	2	3	1	2	1	2	3	3	3	2	1	1	1	2	3	3	1	123	14	23	123	234	123	123	123	123
3014020283	301	4	02	0283	1	1	2	2	2	1	1	1	1	1	3	1	2	4	3	3	2	2	3	2	3	1	2	2	1	3	3	4	3	4	1	3	2	3	3	3	123	14	123	123	234	1234	123	123	13
3014020288	301	4	02	0288	2	1	1	1	1	2	1	1	1	2	3	2	2	3	3	3	2	2	3	2	3	1	2	1	2	3	3	3	3	1	1	1	2	3	3	2	123	14	124	123	234	1234	123	123	123
3014020290	301	4	02	0290	1	1	2	2	1	1	1	1	2	2	3	2	2	3	3	3	2	2	3	2	3	1	2	1	2	3	3	3	3	1	1	1	2	3	3	2	13	14	123	123	234	1234	123	123	123
3014020296	301	4	02	0296	2	2	2	2	2	1	1	1	2	2	3	2	1	3	3	1	2	2	3	2	3	2	2	1	2	3	3	2	3	4	1	3	2	3	3	1	123	14	123	123	234	124	123	123	123
3014020306	301	4	02	0306	1	1	1	2	1	1	1	1	1	2	3	2	2	3	2	3	2	2	3	2	3	1	2	1	2	3	3	3	3	1	1	1	2	3	3	2	123	14	124	123	234	1234	123	123	123
3014020317	301	4	02	0317	1	1	1	2	1	1	1	1	1	2	3	2	2	3	2	3	2	2	3	2	3	1	2	1	2	3	3	3	3	1	1	1	2	3	3	2	123	14	124	123	234	1234	123	123	123
3014020338	301	4	02	0338	1	1	2	2	1	1	1	1	1	2	3	2	2	3	1	3	2	2	3	2	3	1	2	1	2	3	3	3	3	1	1	1	2	3	3	2	123	14	123	123	234	123	123	123	123
3014020342	301	4	02	0342	1	1	2	2	1	1	1	1	1	2	3	2	2	3	1	3	2	2	3	2	3	1	2	1	2	3	3	3	3	1	1	1	2	3	3	2	123	14	123	123	234	1234	123	123	123
3014020343	301	4	02	0343	1	1	2	2	1	1	1	1	1	2	3	2	2	3	2	3	2	2	3	2	3	1	2	1	2	3	3	3	3	1	1	1	2	3	3	2	123	14	123	123	234	1234	123	123	123
3014020355	301	4	02	0355	1	1	2	2	1	1	1	1	1	2	3	2	2	3	1	3	2	2	3	2	3	1	2	1	2	3	3	3	3	1	1	1	2	3	3	2	123	14	123	123	234	1234	123	1234	123
3014020364	301	4	02	0364	1	1	2	2	1	1	1	1	1	2	3	2	2	3	1	3	2	2	3	2	3	1	2	1	2	3	3	3	3	1	1	1	2	3	3	2	123	14	123	123	234	123	123	123	123
3014020391	301	4	02	0391	1	1	2	2	1	1	1	1	1	2	3	2	2	3	1	3	2	2	3	2	3	1	2	1	2	3	3	3	3	1	1	1	2	3	3	2	123	14	123	123	234	123	123	123	123
3014020392	301	4	02	0392	1	1	2	2	1	1	1	1	1	2	3	2	2	3	1	3	2	2	3	2	3	1	2	1	2	3	3	3	3	1	1	1	2	3	3	2	123	14	123	123	234	1234	123	123	123
3014020393	301	4	02	0393	1	1	2	2	1	1	1	1	1	2	3	2	2	3	1	3	2	2	3	2	3	1	2	1	2	3	3	3	3	1	1	1	2	3	3	2	123	14	123	123	234	123	123	123	123
3014020453	301	4	02	0453	1	1	2	2	1	1	1	1	1	2	3	2	2	3	1	3	2	2	3	2	3	2	2	1	2	3	3	3	3	1	1	1	2	3	3	2	123	14	123	123	234	1234	123	123	123
3014020500	301	4	02	0500	1	1	1	2	1	1	1	1	1	2	3	2	2	3	2	3	2	2	3	2	3	1	2	1	2	3	3	3	3	1	1	1	2	3	3	2	123	14	124	123	234	1234	123	123	123
3014020511	301	4	02	0511	1	1	2	2	1	1	1	1	1	2	3	2	2	3	1	3	2	2	3	2	3	1	2	1	2	3	3	3	3	1	1	1	2	3	3	2	123	14	123	123	234	1234	123	123	123
3014020516	301	4	02	0516	1	1	1	2	1	1	1	1	1	2	3	2	2	2	2	3	2	2	3	2	3	1	2	1	2	3	3	3	3	1	1	1	2	3	3	2	123	14	124	123	1234	1234	123	123	123
3014020556	301	4	02	0556	1	1	2	2	1	1	1	1	1	2	3	2	2	3	1	3	2	2	3	2	3	1	2	1	2	3	3	3	3	1	1	1	2	3	3	2	123	14	123	123	234	1234	123	123	123
3014020564	301	4	02	0564	1	1	2	2	1	1	1	1	1	2	3	2	2	3	1	3	2	2	3	2	3	1	2	1	2	3	3	3	3	1	1	1	2	3	3	2	123	14	123	123	234	1234	123	123	123
3014020568	301	4	02	0568	2	1	1	2	1	1	1	1	1	2	3	2	2	3	2	3	2	2	3	2	3	1	2	1	2	3	3	3	3	1	1	1	2	3	3	2	123	14	234	123	234	1234	123	123	123
3014020677	301	4	02	0677	1	1	1	2	1	1	1	1	1	2	3	2	2	2	2	3	2	2	3	2	3	1	2	1	2	3	3	3	3	1	1	1	2	3	3	2	123	14	24	123	234	1234	123	123	123
3014020681	301	4	02	0681	2	1	2	2	1	1	1	1	2	2	2	2	2	3	3	3	2	4	3	1	3	2	2	2	2	3	3	2	3	4	1	3	2	3	2	1	123	14	12	123	234	12	123	123	123
3014020685	301	4	02	0685	1	1	2	2	1	1	1	1	1	2	3	2	2	3	1	3	2	2	3	2	3	1	2	1	2	3	3	3	3	1	1	1	2	3	3	2	123	14	123	123	234	1234	123	123	123
3014020693	301	4	02	0693	1	1	2	2	1	1	1	1	1	2	3	2	2	3	1	3	2	2	3	2	3	1	2	1	2	3	3	3	3	1	1	1	2	3	3	2	123	14	123	123	234	1234	123	123	123
3014020701	301	4	02	0701	1	1	2	2	1	1	1	1	1	1	3	2	2	3	1	3	2	2	3	2	3	1	2	1	2	3	3	3	3	1	1	1	2	3	3	2	123	14	123	123	234	1234	123	123	123
3014020728	301	4	02	0728	1	1	2	2	1	1	1	1	1	2	3	2	2	3	1	3	2	2	3	2	3	1	2	1	2	3	3	3	3	1	1	1	2	3	3	2	123	14	123	123	234	123	123	123	123
3014020736	301	4	02	0736	1	1	2	2	1	1	1	1	1	2	3	2	2	3	1	3	2	2	3	2	3	1	2	2	2	3	3	3	3	1	1	1	2	3	3	2	123	14	123	123	234	123	123	123	123
3014020752	301	4	02	0752	1	1	2	2	1	1	1	1	1	2	3	2	2	3	1	3	2	2	3	2	3	1	2	1	2	3	3	3	3	1	1	1	2	3	3	2	123	14	123	123	234	1234	123	123	123
3014020758	301	4	02	0758	1	1	2	2	1	1	1	1	1	2	3	2	2	3	1	3	2	2	3	2	3	1	2	1	2	3	3	3	3	1	1	1	2	3	3	2	123	14	123	123	234	123	123	123	123
3014020764	301	4	02	0764	1	1	2	2	1	1	1	1	1	2	3	2	2	3	1	3	2	2	3	2	3	1	2	2	2	3	3	3	3	1	1	1	2	3	3	2	123	14	123	123	234	123	123	123	1234
3014020769	301	4	02	0769	2	1	2	2	1	1	1	1	1	2	3	2	2	3	1	3	2	2	3	2	3	1	2	1	2	3	3	3	3	1	1	1	2	3	3	2	123	14	123	123	234	123	123	123	123
3014020780	301	4	02	0780	1	1	2	2	1	1	1	1	1	2	3	2	2	3	1	3	2	2	3	2	3	1	2	1	2	3	3	3	3	1	1	1	2	3	3	2	123	14	123	123	234	1234	123	123	123
3014020784	301	4	02	0784	1	1	2	2	1	1	1	1	1	2	3	2	2	3	1	3	2	2	3	2	3	1	2	1	2	3	3	3	3	1	1	1	2	3	3	2	123	14	123	123	234	1234	123	123	123
3014020785	301	4	02	0785	1	1	2	2	1	1	1	1	1	2	3	2	2	3	1	3	2	2	3	2	3	1	2	1	2	3	3	3	3	1	1	1	2	3	3	2	123	14	123	123	234	1234	123	123	123
3014020826	301	4	02	0826	1	1	2	2	1	1	1	1	1	2	3	2	2	3	1	3	2	2	3	2	3	1	2	1	2	3	3	3	3	1	1	1	2	3	3	2	123	14	123	123	234	1234	123	123	123
3015010009	301	5	01	0009	1	1	2	2	1	1	1	1	2	2	3	2	2	3	3	3	2	2	3	2	3	1	2	1	1	3	3	3	3	2	1	3	2	3	3	3	1234	134	1234	123	1234	123	124	1234	123
3015010024	301	5	01	0024	2	1	2	2	1	1	1	1	2	2	3	2	1	2	3	3	2	2	3	2	3	1	2	1	2	3	3	3	3	2	1	3	2	3	3	3	123	23	23	123	234	12	123	123	123
3015010032	301	5	01	0032	2	1	2	2	1	1	1	1	2	2	3	2	1	3	3	3	2	2	3	2	3	1	2	1	2	3	3	3	3	2	1	3	2	3	3	3	123	14	1234	123	234	1234	123	123	123
3015010036	301	5	01	0036	1	1	2	2	1	1	1	1	2	2	3	2	2	2	3	3	3	2	3	2	3	2	2	1	2	3	3	3	3	2	1	3	2	3	3	2	123	14	123	123	234	1234	123	123	1234
3015010059	301	5	01	0059	2	1	2	2	1	1	1	1	2	2	3	2	1	3	3	3	2	2	3	2	3	1	2	1	2	3	3	3	3	2	1	3	2	3	3	1	123	14	1234	123	234	1234	123	123	123
3015010112	301	5	01	0112	2	1	2	2	1	1	1	1	2	2	3	2	2	3	3	3	2	2	3	2	3	1	2	1	2	3	3	3	3	2	1	3	2	3	3	2	123	14	1234	123	24	1234	123	123	123
3015010113	301	5	01	0113	2	1	2	2	1	1	1	1	2	2	3	2	1	3	3	3	3	2	3	2	3	1	2	2	2	3	3	3	3	2	1	3	2	3	3	1	123	14	23	123	23	1234	123	123	23
3015010127	301	5	01	0127	2	1	2	2	1	1	1	1	2	2	3	2	1	2	1	3	2	2	3	2	3	1	2	1	2	3	3	4	2	1	1	3	2	3	3	1	123	14	34	123	234	124	123	123	13
3015010152	301	5	01	0152	2	1	2	2	2	1	1	1	2	2	3	2	1	3	3	3	2	2	3	2	3	1	2	1	2	3	3	3	3	2	1	3	2	3	3	2	13	14	23	123	24	1234	123	123	123
3015010169	301	5	01	0169	2	1	2	2	1	1	1	1	2	2	3	2	1	2	3	3	2	2	3	2	3	2	2	1	2	3	3	3	3	2	1	3	2	3	3	1	123	14	1234	123	234	1234	123	123	123
3015010203	301	5	01	0203	2	2	2	2	1	1	1	1	1	1	3	2	1	3	3	3	3	2	3	2	1	2	2	3	2	2	3	3	3	2	1	3	2	3	3	1	123	14	24	123	123	1234	123	123	123
3015010214	301	5	01	0214	2	1	2	1	1	1	1	1	1	2	3	2	1	1	3	3	3	2	3	2	3	2	2	1	2	2	3	3	3	2	1	3	2	3	3	1	123	124	24	123	123	1234	123	123	123
3015010228	301	5	01	0228	1	1	2	2	1	1	1	1	1	1	3	2	2	2	4	3	3	2	3	2	3	2	2	1	2	3	3	3	3	2	1	3	2	2	3	3	2	23	13	123	123	1234	234	1234	123
3015010250	301	5	01	0250	2	2	2	2	1	2	1	1	1	2	3	2	1	2	2	3	2	2	3	2	3	3	2	1	2	3	3	3	2	2	1	3	2	3	3	1	13	14	123	123	1234	12	123	12	13
3015010292	301	5	01	0292	1	1	2	2	1	1	1	1	1	2	3	2	2	2	1	3	3	2	3	2	3	2	2	1	2	3	3	3	3	2	1	3	2	3	3	2	123	14	13	123	234	1234	123	123	13
3015010306	301	5	01	0306	2	1	2	2	1	1	1	1	1	2	3	2	1	3	3	3	2	2	3	2	3	1	2	1	2	3	3	3	3	2	1	3	2	3	1	1	1234	1234	1234	123	1234	1234	123	123	123
3015010327	301	5	01	0327	2	1	2	2	1	1	1	1	2	2	3	2	1	3	3	3	3	2	3	2	3	1	2	2	2	3	3	3	3	2	1	3	2	3	3	3	123	14	23	123	23	1234	123	123	123
3015010332	301	5	01	0332	1	2	2	2	1	1	1	1	2	2	3	2	2	3	2	1	2	2	3	3	2	1	2	1	2	3	3	3	3	2	1	3	2	3	3	2	123	14	123	123	234	12	123	123	123
3015010350	301	5	01	0350	2	1	2	2	1	1	1	1	1	2	3	2	2	2	3	3	2	4	3	2	3	3	2	1	2	3	3	3	3	1	1	3	2	3	3	1	123	14	12	123	234	1234	123	123	123
3015010352	301	5	01	0352	2	1	2	2	2	1	1	1	2	2	3	2	2	3	3	3	2	2	3	2	3	1	2	1	2	3	3	3	3	1	1	3	2	3	3	2	123	14	12	123	234	1234	123	123	123
3015010353	301	5	01	0353	2	1	2	2	1	1	1	1	2	2	3	2	1	3	3	3	3	2	3	2	3	1	2	2	2	3	3	3	3	2	1	3	2	3	3	1	123	34	23	123	234	1234	123	123	12
3015010355	301	5	01	0355	2	1	2	2	1	1	1	1	2	2	3	3	1	4	4	4	2	4	3	4	3	1	2	3	2	3	3	3	3	2	3	3	2	3	3	1	123	14	1234	123	234	1234	123	123	123
3015010360	301	5	01	0360	2	1	2	2	1	1	1	1	2	2	3	2	1	3	3	3	3	2	3	2	3	1	2	1	2	3	3	3	3	2	1	3	2	3	3	1	123	14	23	123	234	1234	123	123	12
3015010396	301	5	01	0396	1	1	2	2	1	1	1	1	1	2	3	2	2	3	3	3	3	2	3	2	3	2	2	1	2	3	3	3	3	2	1	3	2	3	3	2	123	14	123	123	234	1234	123	123	123
3015010410	301	5	01	0410	1	1	1	2	1	1	1	1	1	1	3	2	1	3	3	3	3	2	3	2	3	2	2	3	2	2	3	3	3	2	1	2	2	3	3	1	123	14	24	123	23	1234	123	123	123
3015010411	301	5	01	0411	2	1	2	2	1	1	1	1	2	2	3	2	1	3	3	3	3	2	3	2	3	1	2	1	2	3	3	3	3	2	1	3	2	3	3	3	123	14	123	123	234	12	123	123	123
3015010414	301	5	01	0414	1	1	2	2	1	1	1	1	1	2	3	2	2	3	3	3	2	2	3	2	3	1	2	1	2	3	3	3	3	2	1	3	2	3	3	3	123	134	123	123	23	1234	123	123	123
3015010422	301	5	01	0422	2	2	2	2	1	1	1	1	1	2	2	2	1	1	3	3	3	2	3	2	3	2	2	1	2	2	3	3	3	2	1	2	2	3	3	2	124	13	24	123	234	1234	123	123	123
3015010423	301	5	01	0423	1	1	2	2	1	1	1	1	1	1	3	2	1	3	3	3	3	2	3	2	3	2	2	3	2	2	3	3	1	2	3	3	2	3	3	2	123	14	1234	123	24	1234	123	123	123
3015010460	301	5	01	0460	2	1	2	2	2	1	1	1	2	2	3	2	2	2	3	3	2	2	3	2	3	1	2	1	2	3	3	3	3	1	1	1	2	3	1	2	13	14	23	123	24	123	123	123	13
3015010461	301	5	01	0461	2	2	2	2	2	1	1	1	2	2	3	2	1	3	3	3	2	2	3	2	3	1	2	1	2	3	3	3	3	2	1	3	2	3	3	2	123	24	23	123	234	1234	123	23	123
3015010478	301	5	01	0478	2	1	2	2	1	1	1	1	2	2	3	2	2	3	3	3	2	2	3	2	3	1	2	1	2	3	3	1	3	1	1	3	2	3	3	2	1	4	2	1	3	2	3	3	3
3015010483	301	5	01	0483	1	1	2	2	1	1	1	1	2	1	3	2	2	2	3	3	3	2	3	2	3	2	2	1	2	3	3	3	3	2	1	3	2	3	3	2	123	14	123	123	234	1234	123	123	123
3015010486	301	5	01	0486	2	1	2	2	1	1	1	1	2	2	3	2	1	3	3	3	3	2	3	2	3	1	2	2	2	3	3	3	3	2	1	3	2	3	3	1	123	14	23	123	23	1234	123	123	23
3015010488	301	5	01	0488	2	1	2	2	1	1	1	1	2	2	3	1	2	2	2	3	2	4	3	2	3	3	2	1	1	3	3	4	3	4	1	3	2	1	3	2	123	13	12	123	12	12	123	123	1234
3015010512	301	5	01	0512	2	1	2	2	1	1	1	1	2	2	3	2	2	3	3	3	2	2	3	2	3	1	2	3	2	3	3	3	3	1	1	1	2	3	3	2	123	14	123	123	234	1234	123	123	123
3015010519	301	5	01	0519	1	1	2	2	2	1	1	1	2	2	3	2	1	3	3	3	2	2	3	1	3	2	2	1	2	3	3	3	3	2	2	3	2	3	3	2	123	14	23	123	24	1234	123	123	123
3015010524	301	5	01	0524	2	1	2	2	2	1	1	1	1	1	3	2	2	3	3	3	2	2	3	2	3	2	2	2	2	3	3	3	3	2	1	3	2	3	3	2	123	14	23	123	24	1234	123	123	13
3015010529	301	5	01	0529	2	1	2	2	1	1	1	1	1	1	3	2	2	3	3	3	2	2	3	2	3	1	2	1	2	3	3	3	3	2	1	3	2	3	3	2	1234	14	12	123	234	12	123	123	13
3015010534	301	5	01	0534	2	1	2	2	1	1	1	1	1	2	3	2	2	3	3	3	2	2	3	4	3	1	2	1	2	3	2	3	2	1	1	1	2	3	3	1	3	4	2	1	2	124	123	123	123
3015010550	301	5	01	0550	2	1	2	2	1	1	1	1	2	1	3	2	1	3	3	3	3	2	3	2	3	1	2	2	2	3	3	3	3	2	1	3	2	3	3	1	123	14	23	123	234	1234	123	123	123
3015010577	301	5	01	0577	2	1	2	2	1	1	1	1	2	2	3	2	2	3	3	3	2	2	3	2	3	1	2	1	2	3	3	3	3	2	1	3	2	3	3	2	123	14	1234	123	24	1234	123	123	123
3015010595	301	5	01	0595	2	1	2	2	1	1	1	1	2	2	3	2	2	3	3	3	2	2	3	2	3	1	2	1	2	3	3	3	3	2	1	3	2	3	3	2	123	14	23	123	24	1234	123	123	123
3015010600	301	5	01	0600	2	1	2	2	1	1	1	1	1	2	3	2	2	2	3	3	2	4	1	4	1	3	2	1	2	3	3	3	2	1	3	3	2	3	3	1	123	14	123	123	34	123	123	123	13
3015010619	301	5	01	0619	2	1	2	2	1	1	1	1	2	2	3	2	2	1	3	3	2	2	3	2	3	2	2	1	2	2	3	3	3	2	1	3	2	3	3	1	123	14	124	123	234	1234	123	123	123
3015010621	301	5	01	0621	2	1	2	2	1	1	1	1	2	2	3	2	2	3	3	3	2	2	3	2	3	1	2	1	2	3	3	3	3	2	1	3	2	3	3	1	123	14	123	123	234	1234	123	123	123
3015010654	301	5	01	0654	1	1	2	2	2	1	1	1	2	2	3	2	1	3	3	3	2	2	3	2	3	2	2	1	1	3	3	3	3	2	1	3	2	3	3	2	123	14	23	123	24	1234	123	123	13
3015010663	301	5	01	0663	2	1	2	2	1	1	1	1	2	2	3	2	2	3	3	3	2	2	3	2	3	1	2	1	2	3	3	3	3	2	1	3	2	3	3	2	123	24	23	123	234	1234	123	123	123
3015010671	301	5	01	0671	1	1	2	2	1	1	1	1	2	2	3	2	2	3	3	3	3	2	3	2	3	1	2	1	2	3	3	3	3	2	1	3	2	3	3	2	123	14	12	123	1234	12	123	123	123
3015010695	301	5	01	0695	2	1	2	2	1	1	1	1	2	2	3	2	2	2	3	3	2	2	3	2	3	1	2	1	2	3	3	3	3	2	1	3	2	3	3	2	123	14	1234	123	24	1234	123	123	1234
3015010703	301	5	01	0703	2	1	2	2	1	1	1	1	2	2	3	2	1	2	3	3	2	2	3	2	3	1	2	3	2	3	3	3	3	2	1	3	2	3	3	3	123	14	1234	123	24	1234	123	123	123
3015020020	301	5	02	0020	2	1	2	2	1	1	1	1	2	2	3	2	1	2	3	3	2	2	3	2	3	2	2	1	2	3	3	3	3	2	1	3	2	3	3	1	123	14	123	123	234	1234	123	123	123
3015020022	301	5	02	0022	2	1	2	2	1	1	1	1	2	2	3	2	1	3	3	3	2	2	3	2	3	2	2	1	2	3	3	3	3	2	1	3	2	3	3	1	123	14	123	123	234	1234	123	123	123
3015020024	301	5	02	0024	2	1	2	2	1	1	1	1	2	2	3	2	2	2	3	3	2	2	3	2	3	2	2	1	2	3	3	3	3	2	1	3	2	3	3	3	123	14	123	123	234	1234	123	123	123
3015020027	301	5	02	0027	2	1	2	2	1	1	1	1	2	2	3	2	2	2	3	3	2	2	3	2	3	2	2	1	2	3	3	3	3	2	1	3	2	3	3	1	123	14	123	123	234	1234	123	123	123
3015020036	301	5	02	0036	2	1	2	2	1	1	1	1	1	2	3	2	2	2	2	1	2	2	3	2	3	2	2	1	2	2	3	3	3	2	1	3	2	3	3	1	123	14	123	123	234	1234	123	123	123
3015020048	301	5	02	0048	2	1	2	2	1	1	1	1	2	2	3	2	1	3	3	3	2	2	3	2	3	2	2	1	2	3	3	3	3	2	1	3	2	3	3	1	123	14	123	123	234	1234	123	123	123
3015020052	301	5	02	0052	2	2	2	2	1	1	1	1	2	2	3	2	1	3	3	3	2	2	3	2	3	2	2	1	2	3	3	3	3	2	1	3	2	3	3	1	123	14	123	123	234	1234	123	123	123
3015020059	301	5	02	0059	2	1	2	2	1	1	1	1	2	2	3	2	1	3	3	3	2	2	3	2	3	1	2	1	2	3	3	3	3	2	1	3	2	3	3	3	123	14	123	123	234	1234	123	123	123
3015020064	301	5	02	0064	2	1	2	2	2	1	1	1	2	2	3	2	1	2	3	3	2	2	3	2	3	1	2	1	2	3	3	3	3	2	1	3	2	3	3	1	123	14	123	123	234	1234	123	123	123
3015020073	301	5	02	0073	2	1	2	2	1	1	1	1	2	1	1	4	4	1	4	4	4	3	3	4	1	3	3	3	4	4	4	4	4	4	4	4	4	3	4	4	1	5	1	5	5	12	4	5	1
3015020078	301	5	02	0078	2	1	2	2	1	1	1	1	2	2	3	2	1	3	3	3	2	2	3	2	3	1	2	1	2	3	3	3	3	2	1	3	2	3	3	1	123	14	123	123	234	1234	123	123	123
3015020091	301	5	02	0091	2	1	2	2	1	1	1	1	2	2	3	2	2	3	3	3	2	2	3	2	3	1	2	1	2	3	3	3	3	2	1	3	2	3	3	1	123	1234	123	123	234	1234	123	123	123
3015020110	301	5	02	0110	2	1	2	1	2	1	1	1	2	2	3	2	4	3	2	1	2	2	3	2	3	1	2	1	2	3	3	3	3	2	1	3	2	3	3	1	123	14	123	123	234	1234	123	123	123
3015020124	301	5	02	0124	2	1	2	2	1	1	1	1	2	2	3	2	1	3	3	3	2	2	3	2	3	2	2	1	2	3	3	3	3	2	1	3	2	3	3	3	123	14	123	123	234	1234	123	123	123
3015020129	301	5	02	0129	2	1	2	2	1	1	1	1	1	1	3	2	2	3	3	3	2	2	3	2	3	2	2	1	2	3	3	3	3	2	1	3	2	3	3	2	123	14	123	123	234	1234	123	123	123
3015020151	301	5	02	0151	2	1	2	2	1	1	1	1	1	2	3	2	2	3	3	3	2	2	3	2	3	1	2	1	2	3	3	3	3	2	1	3	2	3	3	2	123	14	123	123	234	1234	123	123	123
3015020154	301	5	02	0154	2	1	1	1	1	1	1	1	2	2	3	2	2	3	3	3	2	2	3	2	3	1	2	1	2	3	3	3	3	2	1	3	2	3	3	2	123	14	123	123	234	1234	123	123	123
3015020157	301	5	02	0157	2	1	2	2	1	1	1	1	1	2	3	2	2	3	3	3	2	2	3	2	3	2	2	1	2	3	3	3	3	2	1	3	2	3	3	2	123	124	123	123	234	1234	123	123	123
3015020175	301	5	02	0175	1	1	2	2	1	1	1	1	1	1	3	2	2	3	3	3	2	4	3	4	3	1	2	1	2	3	3	3	3	2	1	3	2	3	3	2	123	14	12	123	234	123	123	123	123
3015020180	301	5	02	0180	1	1	1	1	1	1	1	1	1	2	3	2	2	3	3	3	2	2	3	2	3	1	2	1	2	3	3	3	3	2	1	3	2	3	1	1	123	14	12	123	234	12	123	123	123
3015020186	301	5	02	0186	1	1	1	2	1	1	1	1	2	2	3	2	2	3	3	3	2	2	3	2	3	1	2	1	2	3	3	3	3	2	1	3	2	3	3	2	123	14	123	123	234	1234	123	123	123
3015020217	301	5	02	0217	2	1	1	2	1	1	1	1	1	1	3	2	2	3	3	3	2	2	3	2	3	1	2	1	2	3	3	3	3	2	1	3	2	3	3	2	1234	124	123	123	234	1234	123	123	123
3015020225	301	5	02	0225	1	1	2	2	1	1	1	1	2	2	3	2	2	2	3	3	2	2	3	2	3	1	2	1	2	3	3	3	3	2	1	3	2	3	3	2	123	14	123	123	234	1234	123	123	123
3015020227	301	5	02	0227	2	1	2	2	1	1	1	1	2	1	3	2	2	3	3	3	2	2	3	2	3	2	2	1	2	3	3	2	3	2	1	3	2	3	3	2	123	14	23	123	1234	12	123	123	123
3015020237	301	5	02	0237	2	1	2	2	1	1	1	1	2	2	3	2	2	3	3	3	2	2	3	2	3	1	2	2	2	3	3	2	3	4	1	3	2	3	3	1	123	23	12	12	1234	12	123	12	1234
3015020238	301	5	02	0238	2	1	2	2	1	1	1	1	1	1	3	2	2	3	3	3	2	2	3	3	3	2	2	2	2	3	3	2	2	2	3	3	2	3	3	2	1234	23	12	123	12	12	123	12	123
3015020250	301	5	02	0250	1	1	2	2	1	1	1	1	2	2	3	2	1	3	3	3	2	2	3	2	3	2	2	1	2	3	3	2	3	1	1	3	2	3	3	2	123	14	123	123	24	1234	123	123	13
3015020280	301	5	02	0280	2	1	2	2	1	1	1	1	2	2	3	2	2	3	3	3	2	2	3	2	3	1	2	1	2	3	3	3	3	2	1	3	2	3	3	2	123	14	23	123	24	12	123	123	123
3015020287	301	5	02	0287	2	1	2	2	1	1	1	1	1	1	3	2	2	3	3	3	2	2	3	2	3	1	2	1	2	3	3	2	3	2	1	3	2	3	3	2	123	13	23	123	23	12	123	123	123
3015020313	301	5	02	0313	2	1	2	2	1	1	1	1	2	2	3	2	1	3	3	3	3	2	3	2	3	1	2	2	2	3	3	3	3	2	1	3	2	3	3	1	123	14	23	123	234	1234	123	123	123
3015020314	301	5	02	0314	2	1	2	2	1	1	1	1	2	2	3	2	2	3	3	3	2	2	3	2	3	1	2	1	2	3	3	3	3	2	1	3	2	3	3	2	123	14	23	123	23	12	123	23	123
3015020317	301	5	02	0317	1	1	1	2	1	1	1	1	2	2	3	2	2	2	2	2	2	2	3	2	3	2	2	2	2	3	3	3	2	2	3	3	2	3	2	1	123	123	123	123	123	1234	123	123	123
3015020324	301	5	02	0324	2	1	2	2	1	1	1	1	2	2	3	2	1	3	3	3	2	2	3	2	1	1	2	1	2	3	3	3	3	1	1	3	2	3	3	2	123	14	12	123	234	123	123	123	123
3015020327	301	5	02	0327	1	1	1	2	1	1	1	1	2	2	2	2	1	1	3	3	3	2	3	2	3	2	2	1	2	2	3	3	2	2	1	3	2	3	3	2	123	12	24	123	23	1234	123	123	123
3015020337	301	5	02	0337	2	1	2	2	1	1	1	1	1	2	2	2	1	1	3	3	2	2	3	2	3	2	2	1	2	2	3	3	3	2	1	2	2	3	3	1	123	123	24	123	234	1234	123	123	123
3015020355	301	5	02	0355	1	1	1	1	1	1	1	1	2	2	3	2	2	3	3	2	2	2	3	2	3	2	2	2	2	2	3	3	2	2	3	3	2	3	3	3	123	1234	123	1234	1234	1234	123	123	123
3015020363	301	5	02	0363	2	1	2	2	1	1	1	1	2	2	3	2	1	2	2	3	2	2	1	3	3	2	2	1	2	3	3	3	2	1	3	3	2	3	3	1	13	14	23	123	23	1234	1234	123	123
3015020372	301	5	02	0372	1	1	1	1	1	1	1	1	1	1	3	2	2	2	3	1	2	2	3	2	3	2	2	2	2	3	4	3	2	2	2	3	2	3	3	3	123	124	123	123	123	1234	123	12	123
3015020388	301	5	02	0388	2	1	2	2	1	1	1	1	1	1	2	2	1	3	3	3	3	2	3	2	3	2	2	1	2	2	3	3	3	2	1	2	2	3	3	2	123	14	24	123	234	1234	123	1234	123
3015020396	301	5	02	0396	1	1	1	1	1	1	1	1	2	2	3	2	2	2	1	2	2	2	3	2	3	2	2	1	2	3	3	3	3	2	3	3	2	3	3	1	123	123	123	123	123	1234	123	123	123
3015020402	301	5	02	0402	2	1	2	2	1	1	1	1	1	2	2	2	1	3	3	3	2	2	3	2	3	2	2	2	2	2	3	3	3	2	1	2	2	3	3	2	123	14	24	123	234	1234	3	123	123
3015020416	301	5	02	0416	2	1	2	2	2	1	1	1	2	2	3	2	1	3	3	3	2	2	3	2	3	1	2	1	2	3	3	3	3	2	1	3	2	3	3	2	123	13	23	123	234	12	123	123	123
3015020429	301	5	02	0429	2	1	2	2	1	1	1	1	2	2	3	2	1	3	3	3	2	2	3	2	3	1	2	1	2	3	3	3	3	2	1	3	2	3	3	2	123	14	23	123	24	12	123	123	123
3015020438	301	5	02	0438	1	1	2	2	1	1	1	1	2	1	3	2	2	2	2	2	2	2	3	2	3	2	2	1	2	3	3	3	3	2	1	3	2	3	3	1	123	14	123	123	234	1234	123	123	123
3015020464	301	5	02	0464	2	1	2	2	1	1	1	1	2	2	3	2	1	3	3	3	3	2	3	2	3	1	2	2	2	3	3	3	3	2	1	3	2	3	3	3	123	14	23	123	23	1234	123	123	123
3015020466	301	5	02	0466	2	1	2	2	1	1	1	1	2	2	3	2	2	3	3	3	2	2	3	3	1	1	2	1	2	3	3	3	3	2	1	3	2	3	3	2	123	14	123	123	234	123	123	123	123
3015020474	301	5	02	0474	2	1	2	2	1	1	1	1	2	1	3	2	2	3	3	3	3	2	3	2	3	1	2	2	2	3	3	3	3	2	3	3	2	3	3	1	123	14	23	123	23	1234	123	123	123
3015020516	301	5	02	0516	2	2	2	2	1	1	1	1	2	2	3	2	2	3	3	3	2	2	3	2	3	1	2	1	2	3	3	3	3	2	1	3	2	3	3	2	123	14	123	123	234	1234	123	123	123
3015020537	301	5	02	0537	2	1	2	2	1	1	1	1	1	2	3	2	1	3	3	3	2	2	3	2	3	1	2	1	2	3	3	3	3	2	1	3	2	3	3	3	123	14	123	123	234	1234	123	123	123
3015020539	301	5	02	0539	2	1	2	2	1	1	1	1	2	2	3	2	1	3	3	3	2	2	3	2	3	2	2	1	2	3	3	3	3	2	1	3	2	3	3	3	123	14	123	123	234	1234	123	123	1234
3016010007	301	6	01	0007	1	1	1	2	1	1	1	1	2	2	3	1	2	2	3	1	2	2	1	2	1	1	2	1	2	3	3	3	3	2	3	1	2	3	2	1	12	14	23	123	234	12	12	13	13
3016010022	301	6	01	0022	1	1	2	2	1	2	1	1	1	1	3	2	2	2	2	1	3	2	1	2	2	1	2	2	2	2	3	3	2	1	2	2	2	2	3	1	123	23	12	123	23	1234	123	12	123
3016010030	301	6	01	0030	1	1	2	2	1	1	1	1	2	2	3	2	2	2	2	3	2	2	3	2	3	3	2	1	2	3	3	1	1	1	1	3	2	3	3	2	123	14	123	123	24	1234	123	123	123
3016010039	301	6	01	0039	1	1	2	2	1	1	1	1	2	2	3	2	2	2	2	2	2	2	3	2	3	2	2	1	2	3	3	4	2	4	3	3	2	3	3	3	123	14	23	123	234	1234	123	123	123
3016010052	301	6	01	0052	2	1	2	2	2	1	1	1	1	1	3	2	1	3	3	3	2	2	3	2	3	1	2	1	2	3	3	1	3	1	2	3	2	3	3	3	13	14	124	123	1234	1234	123	123	23
3016010096	301	6	01	0096	2	1	2	2	1	1	1	1	2	2	3	2	2	2	2	3	2	2	3	4	3	4	2	1	2	3	3	3	3	4	1	3	2	3	3	1	123	14	23	123	234	1234	123	123	123
3016010099	301	6	01	0099	1	1	2	2	1	2	1	1	2	2	2	2	1	2	2	1	2	3	3	3	3	2	2	1	2	2	3	3	2	1	2	1	2	3	3	2	123	14	24	123	234	1234	23	123	123
3016010108	301	6	01	0108	1	1	1	2	1	1	1	1	2	2	3	2	1	3	3	3	2	2	1	2	1	1	2	1	2	3	3	3	3	1	1	3	2	3	3	3	123	14	123	123	234	1234	123	123	13
3016010122	301	6	01	0122	2	1	2	2	1	1	1	1	2	2	3	2	1	3	3	3	2	2	3	2	3	1	2	1	2	3	3	3	3	1	1	3	2	3	3	2	123	14	134	123	234	1234	123	123	13
3016010150	301	6	01	0150	1	1	2	2	1	1	1	1	1	2	3	3	2	2	1	3	2	4	3	3	2	2	2	1	2	3	3	1	2	1	3	3	2	3	3	2	13	14	34	123	24	123	123	123	13
3016010156	301	6	01	0156	1	1	2	2	1	1	1	1	1	2	3	2	2	3	2	3	2	2	3	2	1	2	2	1	2	3	3	3	2	1	3	3	2	3	3	2	13	14	12	13	34	1234	123	123	13
3016010172	301	6	01	0172	1	1	2	2	1	1	1	1	2	2	3	2	2	3	3	3	2	3	3	2	3	1	2	1	2	3	3	2	2	1	1	1	2	3	3	1	123	14	123	123	24	1234	123	123	13
3016010193	301	6	01	0193	2	2	2	2	1	1	1	1	1	2	3	2	2	4	2	3	2	2	3	2	3	2	2	1	2	3	3	3	3	1	3	2	2	3	3	1	13	13	12	13	24	12	13	13	13
3016010205	301	6	01	0205	1	1	2	2	1	1	1	1	1	1	3	2	2	3	2	1	2	2	3	3	3	1	2	1	2	3	3	3	3	2	1	1	2	3	3	2	13	34	2	123	234	1234	123	123	13
3016010210	301	6	01	0210	1	1	2	2	1	1	1	1	2	1	3	2	2	3	3	3	3	2	3	2	3	3	2	1	2	3	3	2	3	1	1	3	2	3	3	2	123	14	13	123	124	1234	123	123	13
3016010256	301	6	01	0256	2	1	2	2	1	1	1	1	1	2	3	2	2	3	3	3	2	2	3	2	3	3	2	1	2	3	3	3	3	1	1	3	2	3	3	2	13	14	23	123	234	1234	123	123	123
3016010272	301	6	01	0272	2	1	2	2	2	2	1	1	2	2	3	2	2	2	3	3	2	2	3	1	3	3	2	1	2	3	3	3	3	1	3	1	2	3	3	2	13	14	23	13	24	1234	123	1234	134
3016010273	301	6	01	0273	1	1	1	1	1	1	1	1	2	2	3	1	2	2	3	3	2	2	1	2	3	1	3	1	2	3	3	1	2	1	3	3	2	3	3	1	123	14	13	13	234	123	123	123	13
3016010281	301	6	01	0281	1	1	1	2	2	1	1	1	2	2	3	2	2	2	3	1	2	2	3	2	1	2	2	1	2	3	3	3	1	3	3	3	2	3	3	1	123	14	23	123	234	1234	123	123	123
3016010282	301	6	01	0282	1	1	2	2	2	1	1	1	1	2	3	2	2	1	3	3	2	2	3	2	3	1	2	1	2	3	3	3	3	4	1	1	2	3	3	3	123	14	12	123	23	1234	123	123	23
3016010317	301	6	01	0317	1	1	2	2	1	1	1	1	1	1	4	2	1	2	2	1	2	2	1	3	3	2	2	1	2	3	3	3	3	1	3	3	2	3	3	2	13	14	12	13	24	12	23	23	13
3016010322	301	6	01	0322	2	1	2	1	1	1	1	1	2	2	3	2	1	2	2	2	3	3	3	2	3	1	2	2	1	3	3	3	3	1	1	3	2	3	3	2	13	14	23	123	234	12	123	123	13
3016010333	301	6	01	0333	2	1	1	2	1	1	1	1	2	2	3	2	1	3	1	3	3	2	3	3	2	1	2	1	2	3	3	3	3	3	1	2	2	3	3	1	123	124	123	123	234	1234	123	123	123
3016010374	301	6	01	0374	2	1	2	2	1	1	1	1	2	2	3	2	2	3	3	4	2	2	3	2	1	4	2	1	2	3	3	3	3	2	1	3	2	3	3	1	123	14	1234	123	234	123	123	123	123
3016010437	301	6	01	0437	2	1	2	2	1	1	1	1	2	1	3	2	2	2	3	3	2	1	3	3	3	2	2	1	2	3	3	3	3	2	1	3	2	3	2	3	123	14	24	123	234	1234	123	123	123
3016010442	301	6	01	0442	2	1	1	1	1	1	1	1	2	1	3	2	2	2	3	1	3	1	1	2	3	2	2	3	2	3	3	3	2	1	3	3	2	3	3	3	123	34	23	123	234	1234	123	23	23
3016010489	301	6	01	0489	2	1	2	2	2	1	1	1	1	1	2	2	1	3	3	3	2	2	3	2	3	1	2	3	2	3	3	3	3	1	1	3	2	2	3	2	123	14	234	123	234	1234	123	123	13
3016010496	301	6	01	0496	2	1	2	2	1	1	1	1	2	2	3	2	2	3	3	3	2	2	3	2	3	1	2	1	2	3	3	3	3	1	3	3	2	3	3	2	123	14	124	123	234	1234	123	123	123
3016010551	301	6	01	0551	2	1	2	2	1	1	1	1	2	2	3	2	1	3	3	3	2	2	3	2	3	1	2	1	2	3	3	3	2	1	1	3	2	3	3	2	123	14	123	123	24	1234	123	123	13
3016010560	301	6	01	0560	1	1	2	2	2	1	1	1	1	2	3	2	2	2	3	1	3	2	3	2	3	2	2	1	2	3	3	3	2	1	3	3	2	3	3	3	13	23	12	12	13	1234	123	123	12
3016010562	301	6	01	0562	2	1	2	2	1	1	1	1	2	2	3	2	1	3	3	3	2	2	3	2	3	1	2	1	2	3	3	3	3	2	3	3	2	3	3	2	123	14	123	123	234	123	123	123	123
3016010592	301	6	01	0592	2	1	2	1	1	1	1	1	2	1	3	2	2	2	3	2	3	2	1	2	1	2	2	1	1	3	3	1	3	2	1	2	2	3	3	2	123	14	1234	123	234	1234	123	123	123
3016010605	301	6	01	0605	2	1	2	2	1	1	1	1	2	2	3	2	2	2	2	1	2	2	3	2	3	1	2	1	2	3	3	2	2	1	2	1	2	3	2	1	12	14	23	12	24	1234	123	23	13
3016010615	301	6	01	0615	1	1	2	2	1	1	2	1	2	2	1	1	1	1	2	1	3	2	1	2	1	2	2	1	2	1	3	2	1	1	1	2	1	3	2	1	13	12	12	12	13	12	12	12	12
3016010625	301	6	01	0625	2	1	2	2	1	1	1	1	2	2	3	2	2	3	3	3	2	2	1	2	3	1	2	1	2	3	3	3	3	2	1	3	2	3	3	1	123	14	12	123	234	1234	123	123	13
3016010669	301	6	01	0669	1	1	2	2	2	1	1	1	2	2	3	2	2	2	1	3	2	3	3	2	3	2	2	1	2	3	3	3	2	1	3	1	2	3	3	1	123	14	234	123	34	12	123	123	123
3016010673	301	6	01	0673	2	1	2	2	1	1	1	1	2	2	3	2	2	2	3	3	2	2	3	2	1	2	2	1	2	3	3	3	3	1	1	3	2	3	3	2	13	14	23	123	234	1234	123	123	13
3016010698	301	6	01	0698	2	1	2	2	1	1	1	1	2	2	3	2	2	3	3	3	3	2	3	2	3	1	2	1	1	3	3	3	3	1	1	3	2	3	3	2	123	14	123	123	23	123	123	123	123
3016010704	301	6	01	0704	2	1	2	2	2	1	1	1	1	2	3	2	1	2	2	3	2	2	3	2	3	2	2	1	2	3	3	3	2	2	3	3	2	3	3	1	123	14	1234	123	234	1234	123	123	123
3016010711	301	6	01	0711	2	1	2	2	1	1	1	1	2	2	3	2	1	2	3	3	2	2	3	2	2	1	2	1	2	3	3	3	3	1	1	3	2	3	3	2	123	14	123	123	234	1234	123	23	123
3016010740	301	6	01	0740	2	1	1	2	1	1	1	1	2	2	2	2	2	3	2	3	3	2	3	1	1	2	2	1	2	3	2	1	3	3	1	1	2	3	2	1	123	14	13	123	14	1234	123	123	13
3016010742	301	6	01	0742	2	1	2	2	2	1	1	1	2	2	2	2	2	3	3	3	2	2	3	2	3	1	2	2	2	3	3	3	3	2	1	1	2	3	3	2	13	34	24	123	234	1234	123	123	123
3016010762	301	6	01	0762	2	1	2	2	1	1	1	1	2	2	3	2	2	2	3	3	2	2	1	2	3	2	2	1	2	3	3	3	2	3	3	1	2	3	3	2	123	14	23	123	34	1234	123	123	123
3016010788	301	6	01	0788	2	1	2	2	1	1	1	1	1	2	3	2	2	2	3	1	2	3	3	2	3	1	3	1	2	3	3	2	3	1	1	1	2	3	3	2	13	14	34	123	234	1234	123	123	123
3016010840	301	6	01	0840	1	1	2	2	1	1	1	1	1	2	3	2	2	3	3	3	2	2	1	2	1	3	2	2	2	3	3	1	3	1	3	1	2	3	3	1	123	14	123	13	234	1234	123	123	1234
3016010930	301	6	01	0930	2	1	2	2	1	1	1	1	2	1	3	2	2	2	3	3	2	2	3	2	3	1	2	1	2	3	3	3	3	3	1	3	2	3	3	3	13	14	1234	123	234	1234	123	123	123
3016010943	301	6	01	0943	1	2	1	1	1	1	1	1	1	2	3	2	2	2	1	1	2	3	3	2	3	2	2	1	2	2	3	3	2	2	2	2	2	2	3	3	13	14	23	12	23	1234	123	23	13
3016010967	301	6	01	0967	1	2	2	2	2	1	1	1	2	1	3	2	2	2	2	1	2	2	3	2	3	2	2	2	2	2	3	3	1	1	2	2	2	3	3	2	123	12	12	12	23	12	123	12	13
3016010981	301	6	01	0981	1	1	1	1	2	1	1	1	1	2	2	1	3	3	3	1	3	3	2	2	2	2	2	1	2	3	2	3	2	2	2	3	2	3	3	1	12	13	234	12	23	1234	123	13	123
3016011007	301	6	01	1007	2	1	1	2	1	1	1	1	2	2	2	2	2	2	3	1	3	2	1	2	2	2	2	2	2	2	3	3	3	2	1	1	2	3	2	3	123	134	234	123	234	1234	123	23	123
3016020007	301	6	02	0007	1	1	2	2	2	2	1	1	1	2	3	2	2	3	3	3	2	2	3	2	3	1	2	2	1	3	3	3	3	2	2	3	2	3	3	2	123	14	23	123	23	1234	123	123	13
3016020009	301	6	02	0009	2	1	2	2	1	1	1	1	1	2	3	2	2	3	3	3	2	2	3	2	3	3	2	1	2	3	3	3	3	2	1	3	2	3	3	1	13	14	123	123	234	12	123	123	123
3016020043	301	6	02	0043	1	1	1	1	1	1	1	1	2	1	1	2	1	1	4	4	3	2	3	4	1	1	2	1	2	1	2	3	1	2	1	1	2	1	3	1	123	14	13	123	24	12	123	13	13
3016020059	301	6	02	0059	2	1	2	2	1	2	2	1	1	2	3	2	2	3	3	3	3	1	3	2	1	1	2	2	2	3	3	3	3	2	1	3	2	3	3	2	123	14	23	123	12	1234	123	123	123
3016020061	301	6	02	0061	2	1	2	1	1	1	1	1	2	2	3	2	1	3	3	3	2	2	3	2	3	1	2	1	2	3	3	3	3	2	1	3	2	3	3	1	123	14	23	123	24	123	123	123	123
3016020065	301	6	02	0065	2	1	2	2	1	1	1	1	2	2	3	2	2	2	3	3	2	2	3	2	3	1	2	1	2	3	3	3	3	2	1	3	2	3	3	2	123	14	123	123	234	1234	123	123	123
3016020077	301	6	02	0077	1	1	2	1	2	1	1	1	1	2	2	2	2	3	3	3	2	2	3	3	3	1	2	2	1	3	3	3	3	1	1	3	2	2	3	2	123	14	123	123	23	12	123	123	13
3016020078	301	6	02	0078	1	1	2	2	2	1	1	1	2	2	2	2	1	3	3	3	3	2	3	1	1	1	2	2	1	3	3	4	3	2	1	3	2	3	1	2	123	14	23	123	23	1234	123	123	123
3016020080	301	6	02	0080	2	1	2	2	1	1	1	1	2	1	3	2	2	2	1	3	2	2	3	2	3	1	2	1	2	3	3	3	3	1	1	3	2	3	3	2	123	14	23	123	234	1234	1234	123	123
3016020083	301	6	02	0083	2	1	2	2	1	1	1	1	2	2	3	2	2	2	2	3	3	4	3	2	3	3	2	2	2	3	3	3	3	1	3	3	2	3	3	1	12	14	23	123	234	123	123	123	123
3016020147	301	6	02	0147	2	1	2	2	1	1	1	1	2	2	3	2	2	3	2	3	2	2	3	2	3	3	3	1	2	3	3	3	2	1	1	1	2	3	3	2	123	14	123	123	234	1234	123	123	13
3016020157	301	6	02	0157	1	1	2	1	1	1	1	1	2	1	3	2	2	3	3	3	2	2	3	2	3	1	2	1	2	3	3	3	3	2	1	3	2	3	3	1	13	14	23	123	234	124	123	13	123
3016020163	301	6	02	0163	2	2	2	1	2	2	1	1	2	1	3	2	2	2	3	3	2	2	3	2	3	2	2	1	2	3	3	3	3	2	2	3	2	3	3	2	123	14	23	123	234	1234	123	123	123
3016020169	301	6	02	0169	1	2	2	1	1	1	1	1	1	1	2	2	2	3	3	3	2	4	3	2	1	2	2	2	1	3	2	3	1	2	3	3	2	3	3	3	13	124	13	123	23	12	123	123	123
3016020172	301	6	02	0172	1	1	2	2	1	1	1	1	2	2	1	2	2	3	3	1	2	2	3	2	1	1	2	2	2	3	3	3	3	2	2	3	2	3	3	2	123	134	13	123	24	1234	123	23	23
3016020173	301	6	02	0173	2	1	2	2	2	1	1	1	2	2	3	2	2	3	3	1	2	2	3	2	3	1	2	1	2	3	3	3	3	2	1	3	2	3	3	2	123	14	23	123	234	123	123	123	123
3016020174	301	6	02	0174	1	1	1	1	1	1	1	1	1	1	1	2	2	1	2	1	2	1	3	2	3	2	2	2	2	2	3	3	2	2	3	1	2	2	2	2	13	12	23	13	23	12	12	12	23
3016020179	301	6	02	0179	2	1	2	2	1	1	1	1	1	2	3	2	2	3	3	3	2	2	3	2	3	2	2	1	1	3	3	3	3	2	1	1	2	3	3	2	123	1234	1234	123	234	1234	123	123	123
3016020185	301	6	02	0185	1	2	2	1	2	1	1	1	1	1	3	2	2	3	3	3	2	2	3	2	3	1	2	1	2	3	3	3	3	1	1	2	2	3	3	2	123	134	23	123	23	1234	123	123	13
3016020202	301	6	02	0202	2	1	2	2	1	1	1	1	1	2	3	2	2	3	3	3	2	4	3	2	2	1	2	1	2	3	3	3	3	2	1	3	2	3	3	2	123	14	12	123	12	1234	123	123	123
3016020226	301	6	02	0226	2	2	2	2	1	1	1	1	2	1	3	2	2	3	3	3	3	3	3	2	3	1	2	3	1	3	3	3	3	2	1	1	2	3	3	3	123	14	13	123	24	1234	123	123	123
3016020239	301	6	02	0239	1	1	2	2	1	2	1	1	2	1	1	2	1	3	4	3	2	2	3	2	1	1	2	1	2	3	3	3	3	2	1	3	2	3	3	2	123	124	23	123	24	12	123	123	13
3016020243	301	6	02	0243	1	1	1	1	2	1	1	1	1	2	1	2	1	4	3	1	3	2	3	1	3	2	2	1	2	2	3	3	1	1	2	1	2	3	3	2	123	14	23	123	234	1234	123	123	123
3016020263	301	6	02	0263	1	1	2	2	1	1	1	1	2	2	3	2	2	3	3	3	2	2	3	2	3	1	2	1	2	3	2	3	3	2	2	3	2	3	3	2	123	14	12	123	34	12	123	123	23
3016020264	301	6	02	0264	1	1	2	2	2	2	1	1	2	2	3	2	3	1	3	3	3	3	3	1	1	1	2	2	2	3	2	3	3	1	1	2	2	3	3	2	123	14	123	123	24	1234	13	123	123
3016020270	301	6	02	0270	2	1	2	2	2	1	1	1	2	2	3	2	2	3	3	3	2	2	3	3	3	1	2	1	2	3	3	3	3	2	1	3	2	3	3	2	123	14	23	123	23	1234	123	123	123
3016020276	301	6	02	0276	1	1	1	2	1	1	1	1	1	1	3	1	2	2	2	3	2	2	3	2	3	3	2	1	2	3	3	3	3	2	1	3	2	3	3	3	123	14	12	123	23	1234	123	123	13
3016020286	301	6	02	0286	2	1	2	2	1	1	1	1	2	2	3	2	2	2	3	1	2	1	3	2	3	3	2	1	2	3	3	3	3	1	1	3	2	3	3	2	123	14	234	123	234	1234	123	23	123
3016020303	301	6	02	0303	2	1	2	2	1	1	1	1	1	2	3	2	2	2	3	3	3	4	3	2	3	1	2	1	2	3	3	3	3	4	1	3	2	3	3	2	123	14	23	123	234	1234	123	123	1234
3016020304	301	6	02	0304	1	1	2	1	1	2	1	2	2	2	3	1	4	3	3	3	3	2	3	4	1	1	2	2	1	2	3	3	3	4	1	2	2	3	1	2	123	34	23	123	124	1234	123	123	13
3016020326	301	6	02	0326	1	1	2	2	2	1	1	1	2	2	3	2	2	2	2	1	2	2	3	2	3	3	2	1	1	3	3	3	2	1	1	2	2	3	3	1	13	14	23	13	24	1234	123	123	13
3016020330	301	6	02	0330	2	1	2	2	1	1	1	1	1	2	3	2	3	1	2	1	2	2	3	3	3	1	2	1	2	3	3	3	3	3	3	3	2	3	3	1	23	13	23	13	24	123	123	123	13
3016020335	301	6	02	0335	1	1	2	2	1	2	1	1	2	1	2	2	2	3	3	3	2	2	3	2	1	1	2	1	2	3	3	3	3	2	1	3	2	3	3	2	123	1234	12	123	13	1234	123	123	1234
3016020336	301	6	02	0336	2	1	2	2	1	1	1	1	2	2	3	2	2	3	3	3	2	2	3	2	3	1	2	1	2	3	3	3	3	2	1	3	2	3	3	2	123	14	12	123	24	1234	123	123	134
3016020339	301	6	02	0339	2	1	2	2	1	1	1	1	2	2	3	2	1	2	3	3	2	2	3	2	3	1	2	1	2	3	3	3	3	2	1	3	2	3	3	2	123	14	123	123	234	1234	123	123	123
3016020355	301	6	02	0355	2	1	1	2	2	1	1	1	2	2	3	2	2	3	3	3	2	2	3	3	1	1	3	1	2	3	3	3	3	1	1	1	2	3	3	2	123	14	134	123	234	1234	123	123	13
3016020390	301	6	02	0390	2	2	2	2	1	1	1	1	2	1	3	2	2	3	3	3	2	2	3	2	1	1	2	3	2	3	3	3	3	2	1	3	2	3	3	2	123	24	12	123	34	1234	123	123	123
3016020395	301	6	02	0395	1	1	1	2	1	1	1	1	1	2	3	2	2	2	3	3	2	2	3	2	2	1	2	1	2	3	3	3	3	2	1	3	2	3	3	2	13	14	123	123	23	1234	123	123	123
3016020413	301	6	02	0413	2	1	2	2	2	1	1	1	1	2	3	2	2	2	3	3	2	2	3	2	3	1	2	2	2	3	3	3	3	2	1	3	2	3	3	2	123	4	12	123	234	1234	23	123	123
3016020444	301	6	02	0444	2	2	2	2	1	1	1	1	1	2	3	2	4	3	3	3	2	2	3	2	3	1	2	3	1	3	3	3	3	2	1	3	2	3	3	2	123	14	12	123	234	123	123	123	23
3016020446	301	6	02	0446	2	1	2	2	1	1	1	1	2	2	3	2	2	3	3	3	3	2	3	2	3	1	2	1	2	3	3	3	3	2	1	3	2	3	3	1	123	14	123	123	34	123	23	13	13
3016020457	301	6	02	0457	2	1	2	2	2	2	1	1	1	1	3	2	1	3	2	1	2	2	3	2	3	2	2	1	2	2	3	3	2	2	1	3	2	1	3	1	123	14	1234	123	234	1234	123	123	13
3016020458	301	6	02	0458	1	1	2	2	1	1	1	1	2	2	3	2	2	3	3	3	2	2	3	2	3	1	2	1	2	3	3	3	3	2	1	3	2	3	3	2	123	14	234	123	234	1234	23	123	123
3016020466	301	6	02	0466	2	1	2	2	2	2	1	1	1	2	3	2	2	2	3	3	3	2	3	2	2	1	1	1	2	3	3	3	3	2	1	3	2	3	3	2	123	14	123	123	234	1234	123	1234	1234
3016020513	301	6	02	0513	2	1	2	2	2	1	1	2	2	1	3	1	2	3	3	4	3	2	3	2	3	1	2	1	2	3	3	3	3	4	1	3	2	3	3	2	123	134	23	123	1234	1234	123	123	123
3016020517	301	6	02	0517	2	1	2	2	1	1	1	1	2	1	3	2	1	3	3	3	2	2	3	2	3	1	2	1	2	3	3	3	3	1	1	3	2	3	3	2	123	14	23	123	23	123	123	123	13
3016020518	301	6	02	0518	2	1	2	2	1	1	1	1	1	2	3	4	2	3	1	3	2	2	3	2	3	1	2	1	2	3	3	3	3	1	1	1	2	3	3	2	123	14	123	123	234	1234	123	123	123
3016020519	301	6	02	0519	2	2	2	2	2	1	1	1	2	2	2	2	2	3	3	3	3	2	3	2	3	1	2	2	2	3	3	3	3	1	2	3	2	3	3	2	123	14	23	123	23	12	123	123	123
3016020542	301	6	02	0542	1	1	2	1	1	2	1	1	2	2	3	2	2	3	3	3	2	2	3	2	2	2	2	3	2	3	3	3	2	2	1	1	2	3	3	2	123	14	123	123	234	1234	123	123	123
3016020553	301	6	02	0553	2	1	2	2	1	1	1	1	1	1	2	2	2	2	3	3	2	2	3	2	3	1	2	3	2	2	2	3	3	2	2	3	2	1	3	2	123	14	34	123	24	124	123	123	123
3017010016	301	7	01	0016	2	1	1	2	1	1	1	1	1	2	3	2	1	3	3	3	2	1	3	2	3	3	2	3	2	3	3	1	3	1	1	3	2	3	3	1	123	14	23	123	234	1234	123	123	123
3017010023	301	7	01	0023	2	1	2	1	1	2	1	1	2	2	2	1	3	3	3	3	2	1	3	4	3	1	2	3	2	2	2	3	3	1	1	3	2	3	3	1	123	14	12	123	23	124	123	123	123
3017010024	301	7	01	0024	1	1	2	2	1	1	1	1	2	2	3	1	2	3	3	2	2	1	3	3	3	3	2	2	2	3	2	1	3	1	1	3	2	3	3	1	123	14	123	123	23	1234	123	123	123
3017010056	301	7	01	0056	1	1	2	2	1	1	1	1	2	1	3	1	1	3	3	3	2	1	3	4	3	1	2	3	2	3	2	1	3	1	1	1	2	3	3	3	123	14	23	123	234	12	123	12	13
3017010078	301	7	01	0078	2	1	2	2	1	1	1	1	2	2	3	2	1	2	3	3	2	1	3	2	2	2	2	1	2	3	3	2	1	1	1	3	2	3	3	1	12	14	12	123	234	124	123	123	123
3017010126	301	7	01	0126	1	1	2	2	2	2	1	1	1	2	1	1	1	3	3	3	3	2	3	2	3	1	2	1	2	3	1	1	3	1	1	3	2	3	2	2	123	14	24	123	23	1234	123	123	123
3017010127	301	7	01	0127	2	1	2	1	2	1	1	1	2	2	3	2	2	1	3	3	2	4	1	3	3	1	2	1	2	2	3	2	3	1	1	3	2	3	3	1	123	12	123	123	234	1234	123	123	123
3017010160	301	7	01	0160	1	1	2	2	2	2	1	2	2	2	1	2	3	3	3	3	3	2	3	4	3	1	2	1	2	2	3	2	3	1	1	3	2	3	1	1	123	14	5	123	1234	1234	123	123	123
3017010174	301	7	01	0174	2	1	2	1	1	1	1	1	2	1	3	2	1	3	3	3	2	1	3	2	1	2	2	2	2	3	1	3	3	1	1	1	2	3	3	2	123	14	24	123	124	124	123	123	123
3017010198	301	7	01	0198	2	2	2	2	1	1	1	1	2	2	3	2	2	3	3	3	2	2	3	2	3	1	2	1	2	3	3	2	3	1	1	3	2	3	3	2	123	14	23	123	23	123	123	123	123
3017010204	301	7	01	0204	1	1	1	2	1	2	1	1	2	2	1	2	2	3	3	3	2	4	1	2	3	1	2	1	2	2	2	2	3	1	1	3	2	3	1	2	123	14	5	123	134	1234	123	123	123
3017010216	301	7	01	0216	1	1	1	1	1	2	1	1	2	2	3	1	1	3	3	3	2	4	1	1	3	3	2	3	2	2	1	2	3	1	1	3	2	3	3	1	123	134	12	123	234	12	123	123	13
3017010231	301	7	01	0231	2	1	2	2	1	1	1	1	2	2	3	2	2	3	3	3	2	2	3	3	3	1	2	1	2	3	3	2	3	1	1	3	2	3	2	2	123	14	23	123	123	12	123	123	123
3017010245	301	7	01	0245	2	1	2	2	1	1	1	1	2	2	3	2	2	2	3	3	2	2	3	2	3	1	2	2	2	3	3	2	1	1	1	3	2	3	1	2	123	14	23	123	24	12	123	123	12
3017010250	301	7	01	0250	1	1	2	2	1	1	1	1	1	2	3	1	1	3	3	3	3	1	3	3	3	3	2	1	2	3	1	2	3	1	1	3	2	3	1	2	123	14	5	123	12	1234	123	123	1
3017010327	301	7	01	0327	1	1	2	2	2	1	1	1	2	2	3	2	2	3	1	2	2	2	3	4	3	1	2	3	2	3	2	1	3	1	1	3	2	3	2	1	123	123	234	123	123	1234	123	123	13
3017010335	301	7	01	0335	1	1	2	2	1	2	1	2	2	1	2	1	1	3	3	3	3	2	3	3	3	1	2	3	2	2	3	3	3	1	1	3	2	3	1	2	123	1234	5	123	234	1234	123	23	123
3017010351	301	7	01	0351	1	1	2	1	1	2	1	1	2	1	2	2	1	3	3	3	2	4	3	4	3	1	2	1	2	2	3	2	3	1	1	3	2	3	3	1	123	14	13	123	23	1234	123	23	12
3017010353	301	7	01	0353	2	1	2	1	2	1	1	1	2	2	3	2	4	1	3	1	2	2	3	2	1	1	2	2	2	2	3	2	3	1	1	3	2	3	3	1	123	124	123	123	1234	1234	123	123	12
3017010366	301	7	01	0366	2	1	2	1	1	1	1	1	2	2	3	2	1	1	3	3	2	3	1	1	3	2	2	2	2	2	3	2	3	3	1	1	2	3	3	2	123	134	123	123	234	12	123	123	123
3017010385	301	7	01	0385	1	2	1	1	1	2	1	1	2	1	2	1	1	3	3	3	3	1	3	4	3	1	2	1	2	2	1	3	3	1	1	3	2	3	2	1	123	134	123	123	234	1234	123	23	12
3017010397	301	7	01	0397	1	1	2	1	1	1	1	2	1	1	3	1	1	3	3	3	2	3	3	4	3	2	2	1	2	3	1	2	3	1	1	3	2	3	3	2	123	134	2	123	13	124	123	123	123
3017010408	301	7	01	0408	1	1	2	1	1	1	1	1	2	1	1	1	3	3	3	3	3	1	3	4	3	1	2	1	2	2	1	2	3	1	1	3	2	3	1	1	123	14	2	123	13	1234	123	123	12
3017010434	301	7	01	0434	1	1	2	2	1	1	1	1	2	2	3	2	2	3	1	3	2	1	3	2	3	1	2	1	2	3	3	3	3	1	1	3	2	3	3	2	123	14	24	123	234	1234	123	123	123
3017010449	301	7	01	0449	1	1	1	1	2	1	1	1	1	2	1	2	3	3	3	3	2	2	1	2	3	1	2	3	2	2	4	2	3	1	1	3	2	3	3	2	123	14	23	123	123	1234	123	123	12
3017010457	301	7	01	0457	1	2	2	1	2	1	1	1	2	2	2	1	1	3	3	1	2	2	3	2	3	1	2	1	2	2	3	2	3	1	1	3	2	3	1	1	123	1234	123	123	234	1234	123	123	12
3017010470	301	7	01	0470	2	1	2	2	1	1	1	1	2	2	3	2	2	3	3	3	2	2	3	2	3	1	2	1	2	3	3	3	3	2	1	3	2	3	3	2	123	14	123	123	34	1234	123	123	123
3017010471	301	7	01	0471	1	1	2	1	2	1	1	1	2	2	2	1	1	3	3	3	2	1	3	4	1	1	2	1	2	2	3	2	3	1	1	3	2	3	3	2	123	14	5	123	23	1234	123	123	123
3017010489	301	7	01	0489	2	1	2	1	1	1	1	1	2	1	1	2	2	1	3	3	2	2	1	2	1	2	2	1	2	3	2	2	2	1	3	3	2	3	3	2	123	14	123	123	1234	12	123	123	123
3017010497	301	7	01	0497	1	1	2	1	1	2	1	1	2	2	3	1	1	3	3	3	2	4	1	3	3	1	2	3	2	2	1	2	3	1	1	3	2	3	3	1	123	14	5	123	1234	1234	123	123	12
3017010500	301	7	01	0500	1	1	2	2	2	2	1	1	2	1	3	1	1	3	3	3	3	1	3	4	3	1	2	3	2	3	3	2	3	1	1	3	2	3	3	1	123	134	23	123	24	1234	123	123	123
3017010507	301	7	01	0507	2	1	2	1	1	2	1	1	2	1	1	2	2	3	2	3	2	3	3	2	3	1	2	1	2	3	3	2	3	1	1	3	2	3	3	1	134	14	13	123	124	1234	123	123	123
3017010518	301	7	01	0518	2	1	2	2	1	1	1	1	2	2	3	2	2	3	3	3	2	2	3	2	3	1	2	1	2	3	3	3	3	2	1	3	2	3	3	2	123	14	123	123	134	1234	123	123	123
3017010539	301	7	01	0539	2	2	2	2	1	1	1	1	2	2	3	2	2	3	3	3	2	2	3	2	3	1	2	2	1	3	3	2	3	1	1	3	2	3	3	2	123	14	12	123	234	123	123	123	13
3017010546	301	7	01	0546	1	1	2	1	1	2	1	2	2	1	1	2	1	3	3	3	2	1	3	2	3	1	2	2	2	3	2	2	3	1	1	3	2	3	3	1	123	34	1234	123	123	1234	123	123	12
3017010555	301	7	01	0555	2	1	2	2	2	1	1	1	2	1	3	2	2	3	3	1	2	2	3	2	3	1	2	1	2	3	2	1	3	1	1	3	2	3	3	1	123	14	12	123	234	1234	123	123	13
3017010562	301	7	01	0562	1	1	2	1	1	2	1	2	2	2	3	2	2	3	1	1	2	2	3	2	1	1	3	1	2	3	3	2	3	1	1	3	2	3	3	2	123	14	124	123	234	1234	123	123	123
3017010588	301	7	01	0588	1	1	2	1	1	2	1	2	2	2	3	1	2	3	3	3	2	4	3	4	1	2	2	1	2	2	4	2	3	1	1	3	2	3	1	1	123	14	5	123	1234	1234	123	123	12
3017010602	301	7	01	0602	1	1	1	1	1	2	1	1	2	1	3	1	1	3	3	3	3	4	1	2	1	4	2	1	2	2	2	2	3	1	1	3	2	3	1	1	123	14	2	123	12	1234	123	123	12
3017010606	301	7	01	0606	2	1	2	2	1	1	1	1	2	2	3	2	2	3	3	3	2	2	3	4	3	4	2	1	2	3	3	2	3	2	1	3	2	3	3	2	123	14	23	123	23	1234	123	123	123
3017010609	301	7	01	0609	2	1	2	2	2	1	1	1	2	2	3	1	2	3	3	1	2	1	3	2	3	1	2	3	2	3	2	2	3	1	1	3	2	3	3	2	13	14	12	123	23	1234	123	123	123
3017010638	301	7	01	0638	2	1	2	2	2	1	1	1	2	2	3	2	2	3	3	3	2	2	3	2	3	2	2	3	1	3	3	2	3	1	1	3	2	3	3	2	123	14	123	123	34	12	123	123	13
3017010657	301	7	01	0657	2	1	2	2	2	2	1	1	2	2	1	2	4	3	3	3	2	1	1	4	3	1	2	1	2	3	3	2	3	1	1	3	2	3	3	2	123	34	2	123	34	1234	123	123	123
3017010663	301	7	01	0663	2	1	2	1	2	1	1	1	1	2	3	2	2	3	3	2	2	2	3	2	1	1	2	2	2	3	3	1	3	4	1	3	2	3	3	2	123	14	123	123	234	12	123	12	13
3017010670	301	7	01	0670	1	1	2	1	1	1	1	1	1	1	2	1	1	3	3	3	2	2	3	2	3	1	2	3	2	2	3	2	3	1	1	3	2	3	2	2	123	14	5	123	12	1234	123	123	123
3017010684	301	7	01	0684	2	1	2	2	2	2	1	1	2	2	3	2	2	1	3	2	2	1	3	3	1	2	2	2	2	3	3	1	3	1	1	1	2	3	3	2	123	14	123	123	1234	123	123	123	123
3017010751	301	7	01	0751	1	1	1	1	1	2	1	1	2	2	3	1	1	3	1	3	3	1	3	4	3	1	2	1	2	3	1	2	3	1	1	3	2	3	3	1	123	1234	123	123	24	1234	123	123	123
3017010752	301	7	01	0752	2	1	2	2	1	1	1	1	2	2	2	1	2	3	3	3	2	2	3	2	1	1	2	2	2	3	2	1	3	1	1	3	2	3	3	1	123	14	23	123	23	1234	123	123	12
3017010772	301	7	01	0772	2	1	2	2	1	1	1	1	2	2	3	2	2	3	3	3	2	2	3	4	3	1	2	1	2	3	3	3	3	1	1	3	2	3	3	2	123	14	23	123	34	123	123	123	123
3017010784	301	7	01	0784	2	1	2	2	2	2	1	2	2	2	3	2	2	2	3	1	2	2	3	3	3	1	2	1	2	3	3	4	3	1	1	3	2	3	3	2	12	14	1234	123	1234	1234	123	1234	123
3017020402	301	7	02	0402	1	1	1	1	1	1	1	1	2	1	1	2	2	2	3	3	2	2	3	2	2	2	2	1	2	3	1	3	3	1	3	3	2	3	1	2	123	14	23	123	23	1234	123	123	123
3017020411	301	7	02	0411	2	1	2	2	1	1	1	1	2	2	3	2	2	3	3	3	2	2	3	2	3	1	2	1	2	3	2	1	3	2	1	3	2	3	3	1	123	14	123	123	234	1234	123	123	123
3017020425	301	7	02	0425	1	1	1	1	2	1	1	1	1	2	1	1	3	2	3	4	3	1	3	4	3	1	2	3	2	2	1	2	3	1	1	1	2	3	1	1	123	14	24	123	1234	1234	123	123	13
3017020446	301	7	02	0446	2	1	2	2	1	1	1	1	2	2	3	2	2	3	3	3	2	2	3	2	3	1	2	2	2	3	2	3	3	1	1	3	2	3	3	2	123	14	2	123	23	1234	123	123	123
3017020447	301	7	02	0447	2	1	2	1	2	1	1	1	2	2	3	1	2	3	3	1	3	2	3	2	1	1	2	1	2	3	3	3	2	1	3	3	2	3	3	1	123	14	1234	123	1234	1234	123	123	123
3017020451	301	7	02	0451	2	1	2	2	1	1	1	1	2	2	3	2	2	2	3	1	2	2	3	2	2	3	2	3	2	3	3	1	3	1	1	3	2	3	3	2	123	14	23	123	234	1234	123	123	123
3017020453	301	7	02	0453	1	2	2	1	1	1	1	1	1	2	3	1	1	3	3	3	3	1	3	4	1	1	2	2	2	3	1	3	3	1	1	3	2	3	2	2	123	124	5	123	1234	1234	123	123	12
3017020478	301	7	02	0478	2	1	2	2	1	1	1	1	1	2	3	2	2	3	3	4	3	4	3	2	2	4	2	2	2	3	3	4	3	2	1	1	2	3	3	2	123	14	234	123	24	1234	123	123	13
3017020484	301	7	02	0484	1	2	1	2	1	2	1	1	1	2	2	1	1	3	3	2	3	2	3	4	1	1	2	1	2	2	3	1	3	1	3	3	2	3	3	2	13	124	1234	123	1234	124	123	123	123
3017020498	301	7	02	0498	1	1	1	2	1	2	1	1	2	2	2	2	1	2	3	3	2	1	3	4	3	1	2	3	2	2	2	4	2	1	1	1	2	3	3	1	123	14	2	123	1234	12	123	123	123
3017020516	301	7	02	0516	2	1	2	2	1	1	1	1	2	2	3	2	2	3	3	3	2	2	3	2	3	1	2	1	2	3	3	3	3	2	1	3	2	3	3	2	123	14	123	123	234	1234	123	123	13
3017020533	301	7	02	0533	2	1	2	2	1	1	1	1	2	2	3	2	2	3	3	2	2	3	3	2	3	2	2	1	2	3	3	3	3	1	1	3	2	3	3	2	123	14	123	123	23	1234	123	123	123
3017020538	301	7	02	0538	1	2	1	2	2	2	1	2	2	1	1	1	1	3	3	3	3	1	3	2	3	3	2	1	2	2	4	4	3	4	1	3	2	3	3	1	123	14	23	123	234	124	123	123	123
3017020557	301	7	02	0557	2	1	2	2	1	1	1	1	2	2	3	2	1	2	2	3	3	2	3	2	3	2	2	1	2	3	3	3	3	1	1	1	2	3	3	2	123	14	123	123	234	1234	123	123	123
3017020564	301	7	02	0564	1	1	1	2	1	2	1	1	1	1	1	1	1	3	1	4	2	1	3	4	3	3	2	2	2	2	1	2	3	4	1	3	2	3	1	1	123	14	12	123	1234	12	123	123	13
3017020565	301	7	02	0565	1	1	2	2	1	1	1	1	2	1	3	2	2	2	2	3	2	2	3	2	3	3	2	1	2	3	3	3	2	2	1	3	2	3	3	2	13	14	234	123	24	124	123	123	13
3017020575	301	7	02	0575	2	1	2	1	1	1	1	1	1	1	2	2	2	3	3	3	2	2	3	2	3	1	2	3	2	3	3	3	3	1	1	3	2	3	3	2	123	14	24	123	234	1234	123	123	123
3017020581	301	7	02	0581	1	1	2	2	2	1	1	1	2	2	1	4	2	3	3	3	2	2	3	2	1	4	2	1	2	3	3	4	3	4	1	3	2	3	3	2	13	14	23	123	234	124	123	23	13
3017020589	301	7	02	0589	2	1	2	2	1	1	1	1	2	2	3	2	2	2	3	3	2	2	1	2	3	4	2	1	2	3	3	1	3	1	1	1	2	3	3	3	13	14	24	123	234	123	123	123	123
3017020611	301	7	02	0611	2	1	2	2	1	1	1	1	2	2	3	2	1	3	3	1	2	2	3	2	2	1	2	1	2	3	3	3	2	4	3	1	2	3	3	1	1	4	4	1	4	1234	123	123	13
3017020615	301	7	02	0615	1	1	2	1	2	1	1	1	1	1	1	2	1	3	2	1	2	4	1	4	1	4	4	1	2	3	1	2	4	4	2	3	2	3	3	1	23	5	5	123	12	124	123	123	13
3017020619	301	7	02	0619	1	1	1	2	1	2	1	1	2	2	2	2	2	3	3	4	2	1	3	2	1	1	2	1	1	2	3	4	3	1	1	3	2	3	3	2	1234	14	12	123	234	1234	123	123	123
3017020629	301	7	02	0629	1	2	1	1	1	2	2	1	2	2	2	2	2	1	2	3	3	2	3	4	3	1	2	3	2	3	2	4	3	1	1	3	2	3	1	1	123	14	12	123	1234	1234	123	123	12
3017020642	301	7	02	0642	1	1	2	1	2	2	2	1	1	1	1	4	3	3	3	4	3	4	3	4	3	3	2	2	2	2	1	4	3	4	1	3	2	3	3	3	123	124	234	123	23	1234	123	123	5
3017020643	301	7	02	0643	1	1	1	2	1	1	1	1	1	1	3	2	2	3	3	3	2	2	3	2	3	1	2	3	2	3	3	2	3	1	1	3	2	3	3	2	123	14	12	123	1234	1234	123	123	123
3017020659	301	7	02	0659	2	1	2	2	1	1	1	1	2	2	3	1	2	3	3	1	2	2	3	3	3	1	2	1	2	3	3	1	3	1	1	3	2	3	3	2	123	14	12	123	234	1234	123	123	123
3017020662	301	7	02	0662	1	1	2	2	1	2	1	1	2	2	3	2	2	3	3	2	2	1	3	4	1	1	2	3	2	3	3	1	3	1	1	3	2	3	3	2	123	14	23	123	234	1234	123	123	13
3017020665	301	7	02	0665	1	1	1	2	2	2	1	1	2	1	1	2	1	1	3	3	2	2	1	2	3	1	2	2	2	2	1	2	3	1	1	3	2	3	1	1	123	134	123	123	123	1234	123	123	123
3017020666	301	7	02	0666	2	1	2	2	2	1	1	1	1	2	3	2	1	3	3	3	3	3	3	4	3	2	2	1	2	3	2	2	3	2	1	3	2	3	3	1	13	14	234	123	1234	124	123	123	123
3017020671	301	7	02	0671	1	1	2	2	1	2	1	1	2	2	3	2	2	3	3	1	2	1	3	2	1	1	2	3	2	3	3	3	3	1	1	1	2	3	3	2	123	124	12	123	1234	1234	123	123	123
3017020679	301	7	02	0679	1	1	1	2	1	1	1	1	2	2	2	1	1	3	3	3	2	4	3	4	3	1	2	2	2	3	4	2	3	1	1	3	2	3	3	1	123	14	5	123	1234	1234	123	123	123
3017020714	301	7	02	0714	2	1	2	2	1	1	1	1	1	1	3	2	2	3	3	1	2	3	1	2	3	2	2	1	2	3	2	3	3	1	1	1	2	3	3	1	13	14	12	123	23	1234	123	1234	123
3017020731	301	7	02	0731	1	1	2	2	1	1	1	1	2	1	3	2	2	4	3	3	2	2	1	2	3	1	2	1	2	3	3	3	3	2	1	1	2	3	3	3	13	14	5	123	234	1234	123	123	123
3017020762	301	7	02	0762	1	1	2	2	2	2	1	1	1	2	4	1	2	2	2	1	3	1	3	2	3	2	2	1	2	3	3	1	3	1	1	1	2	3	3	3	13	14	23	123	24	124	123	123	13
3017020763	301	7	02	0763	2	1	2	1	1	1	1	1	1	2	1	2	1	1	3	3	2	2	3	2	3	2	2	2	1	2	3	2	3	1	1	3	2	3	3	2	123	24	5	123	234	1234	123	123	123
3017020796	301	7	02	0796	2	1	2	2	1	1	1	1	2	2	3	2	2	3	3	3	2	2	3	2	3	1	2	1	2	3	3	3	3	1	1	3	2	3	3	2	123	14	12	123	234	1234	123	123	123
3017020803	301	7	02	0803	1	1	2	1	1	1	1	1	1	1	3	2	2	2	2	2	3	2	3	2	3	2	2	1	2	2	3	2	3	4	1	1	2	3	3	3	123	134	14	123	234	124	123	123	123
3017020804	301	7	02	0804	2	2	1	1	1	1	1	1	2	2	3	2	4	3	3	3	2	2	3	4	3	1	2	1	2	3	3	2	3	1	1	3	2	3	3	2	123	124	23	123	234	1234	123	123	123
3017020841	301	7	02	0841	2	1	2	2	1	1	1	1	2	2	3	2	1	2	2	1	2	2	1	2	3	2	2	1	2	3	2	2	3	1	1	3	2	2	2	1	123	124	23	123	234	1234	123	123	123
3017020851	301	7	02	0851	2	1	2	1	1	2	1	1	2	2	3	2	2	2	3	3	2	1	1	4	3	1	2	1	2	2	1	1	3	1	1	3	2	3	3	1	123	14	123	123	123	1234	123	123	123
3017020893	301	7	02	0893	2	1	2	2	1	1	1	1	1	2	3	2	1	3	1	1	3	2	3	3	1	1	2	1	2	3	3	4	3	1	1	3	2	3	3	1	123	14	2	123	1234	1234	123	123	123
3017020903	301	7	02	0903	1	1	1	2	2	1	1	2	2	2	3	2	2	3	3	3	2	2	3	2	3	2	2	1	2	3	3	3	3	4	3	3	2	3	3	2	123	14	23	123	234	1234	123	123	123
3017020905	301	7	02	0905	2	1	2	2	1	1	1	1	2	2	3	2	2	2	3	3	2	2	3	4	3	1	2	3	2	3	3	2	3	1	1	3	2	3	3	2	123	123	123	123	34	1234	123	123	123
3017020912	301	7	02	0912	1	1	2	1	1	2	1	1	2	2	3	1	4	3	1	3	3	1	3	4	3	1	2	1	2	3	1	1	3	1	1	3	2	3	1	1	123	134	124	123	123	124	123	123	12
3017020921	301	7	02	0921	2	2	2	2	2	2	1	1	2	2	3	4	4	1	1	4	2	1	3	4	1	1	2	3	2	3	3	4	3	1	1	3	2	3	1	1	123	124	123	123	234	1234	123	123	123
3017020932	301	7	02	0932	1	1	2	2	1	1	1	1	2	1	3	2	4	3	3	3	2	4	3	4	3	1	2	1	2	3	3	4	3	4	1	4	2	3	3	1	12	14	5	13	23	23	23	13	13
3017020938	301	7	02	0938	2	1	2	2	1	1	1	1	2	2	3	2	2	3	3	3	2	2	3	2	3	2	2	1	2	3	3	3	3	1	1	3	2	3	3	2	123	14	123	123	34	1234	123	123	123
3017020960	301	7	02	0960	2	1	2	2	1	1	1	1	2	2	3	2	2	2	3	3	2	2	3	2	3	1	2	1	2	3	3	3	3	1	1	3	2	3	3	2	123	14	123	123	234	1234	123	123	123
3017020967	301	7	02	0967	2	2	1	2	2	2	1	1	2	2	1	2	1	3	3	3	3	4	3	4	1	1	2	2	2	2	4	3	3	1	1	3	2	3	3	2	123	14	23	123	234	1234	123	123	123
3017020970	301	7	02	0970	1	1	2	2	1	2	1	1	2	2	3	2	2	2	3	1	2	1	3	4	3	1	2	1	2	3	2	1	3	1	1	1	2	3	2	2	123	124	12	123	234	1234	123	123	123
3018010014	301	8	01	0014	2	2	1	2	1	1	1	1	2	2	3	2	2	3	3	4	2	3	3	2	1	1	2	2	2	3	3	2	3	2	1	3	2	3	3	2	123	14	123	123	234	1234	123	123	123
3018010034	301	8	01	0034	2	2	1	2	2	1	1	1	2	2	2	2	2	3	3	3	2	2	3	2	3	1	2	2	2	3	3	3	3	2	1	3	2	3	3	2	123	14	123	123	23	124	123	123	13
3018010038	301	8	01	0038	2	1	2	2	1	1	1	1	2	2	3	2	2	3	3	3	2	2	3	2	2	1	2	1	2	3	3	3	3	2	1	3	2	3	3	1	123	14	23	123	23	1234	123	123	13
3018010056	301	8	01	0056	2	1	2	2	2	1	1	1	2	1	3	2	2	3	3	3	2	2	3	2	3	1	2	1	2	3	3	2	3	2	1	3	2	3	3	2	123	14	23	124	23	124	123	123	123
3018010068	301	8	01	0068	1	1	2	2	1	1	1	1	2	2	3	2	2	3	3	1	2	2	3	3	2	3	2	1	2	3	3	3	2	1	1	3	2	3	3	3	13	14	123	123	234	1234	123	123	123
3018010074	301	8	01	0074	2	2	1	2	2	1	1	1	2	1	3	2	2	2	2	3	2	2	3	2	3	1	2	1	2	3	3	2	3	2	1	3	2	3	3	2	13	14	23	123	23	1234	123	123	13
3018010077	301	8	01	0077	1	1	2	2	1	1	1	1	2	2	4	2	3	2	3	3	2	2	1	1	3	1	2	1	2	3	3	2	3	2	3	2	2	3	3	3	123	14	12	123	24	1234	123	123	123
3018010078	301	8	01	0078	1	1	2	2	1	1	1	1	2	2	3	2	2	3	3	3	2	2	1	2	3	1	1	1	2	3	3	3	3	1	1	3	2	3	3	1	13	14	23	13	24	1234	123	123	123
3018010079	301	8	01	0079	1	1	1	2	2	1	1	1	2	2	3	1	2	2	2	3	2	2	3	2	3	3	2	1	2	3	3	3	3	1	1	1	2	3	3	2	1234	14	134	123	234	1234	123	3	1234
3018010106	301	8	01	0106	1	1	1	1	1	1	1	1	1	1	1	2	2	3	3	3	2	2	3	2	1	2	2	1	2	3	3	4	3	2	1	3	2	3	3	2	123	14	23	123	34	1234	123	123	13
3018010113	301	8	01	0113	2	2	2	2	2	1	1	1	1	1	3	2	2	3	3	3	2	2	3	2	3	1	2	1	1	3	3	3	3	2	1	3	2	3	3	2	123	14	134	123	23	124	123	123	123
3018010115	301	8	01	0115	2	1	2	2	2	1	1	1	1	1	3	1	2	3	3	3	2	2	3	2	1	1	2	2	2	3	3	4	3	1	1	3	2	3	1	2	123	14	23	123	23	1234	123	123	123
3018010120	301	8	01	0120	1	1	2	2	1	1	1	1	1	2	3	2	2	3	3	2	3	2	3	3	3	1	2	1	1	3	3	2	3	3	1	1	2	3	3	2	123	14	23	123	34	124	123	123	23
3018010121	301	8	01	0121	1	1	2	1	1	1	1	1	2	2	3	2	2	3	3	3	2	2	3	2	2	1	2	1	2	3	3	3	3	1	1	3	2	3	3	2	123	14	123	123	23	1234	123	123	13
3018010125	301	8	01	0125	1	1	2	2	1	1	1	1	2	2	3	2	2	3	3	3	2	2	3	2	3	1	2	1	2	3	3	3	3	1	1	3	2	3	3	2	123	14	23	123	34	1234	123	123	123
3018010129	301	8	01	0129	1	1	2	2	2	1	1	1	2	2	3	2	2	2	3	3	3	2	3	2	3	1	2	1	2	3	3	1	3	1	1	1	2	3	3	2	123	14	34	123	24	1234	123	123	13
3018010152	301	8	01	0152	1	2	2	2	2	1	1	1	1	2	3	2	2	3	3	3	2	2	3	2	3	1	2	1	2	3	3	3	3	4	1	3	2	3	3	2	123	14	23	123	23	1234	123	123	13
3018010172	301	8	01	0172	1	1	1	1	1	1	1	1	1	1	3	1	2	3	3	3	2	2	3	2	1	1	2	1	2	3	3	2	3	4	1	3	2	3	3	2	123	14	13	123	23	12	123	123	13
3018010191	301	8	01	0191	1	2	2	2	1	1	1	1	2	1	3	2	2	3	4	3	2	2	3	2	1	1	2	1	2	3	3	3	3	1	1	3	2	3	3	2	123	14	123	123	34	1234	123	123	123
3018010235	301	8	01	0235	2	1	2	1	1	1	1	1	2	1	1	2	2	3	3	3	2	2	3	2	2	1	2	2	2	3	3	2	3	1	1	3	2	3	3	2	123	24	23	123	23	1234	123	123	13
3018010249	301	8	01	0249	2	2	2	2	1	1	1	1	2	2	3	2	2	2	3	3	2	2	3	2	3	1	2	1	2	3	3	3	3	2	1	3	2	3	3	2	123	134	123	123	234	1234	123	123	123
3018010253	301	8	01	0253	2	1	2	2	1	1	1	1	2	1	3	2	2	3	3	3	2	2	3	2	1	1	2	2	2	3	3	2	3	4	1	3	2	3	3	2	123	14	123	123	23	1234	123	123	13
3018010260	301	8	01	0260	1	2	2	2	2	2	1	1	2	2	3	2	2	3	3	3	2	2	3	2	3	1	2	1	1	3	3	3	3	2	1	3	2	3	3	2	123	14	23	123	23	1234	123	123	123
3018010271	301	8	01	0271	2	1	1	2	2	1	1	1	1	1	3	2	2	3	3	3	2	2	3	2	1	1	2	2	2	3	3	2	3	4	1	3	2	3	3	2	123	14	123	123	23	12	123	13	13
3018010272	301	8	01	0272	1	1	2	2	1	1	1	1	2	2	3	2	2	3	3	3	3	2	3	2	3	1	2	1	2	3	3	3	3	2	1	3	2	3	3	2	123	14	23	123	23	124	123	123	123
3018010273	301	8	01	0273	2	1	2	2	1	1	1	1	1	2	3	2	2	3	1	3	2	2	3	2	1	2	2	1	2	3	3	4	2	2	2	3	2	3	1	2	123	14	23	123	34	1234	123	123	123
3018010305	301	8	01	0305	2	1	2	2	2	1	1	1	2	2	3	2	2	3	3	3	2	2	3	2	2	1	2	1	2	3	3	3	3	1	1	3	2	3	3	2	123	14	123	123	23	1234	123	123	13
3018010306	301	8	01	0306	2	1	2	2	1	1	1	1	2	2	3	1	2	2	3	3	2	2	1	3	1	1	2	1	2	3	3	3	3	2	1	3	2	3	3	2	123	14	123	123	234	1234	123	123	1234
3018010307	301	8	01	0307	2	1	2	2	1	1	1	1	1	2	3	2	2	2	1	3	2	2	1	2	3	2	3	1	2	3	3	1	3	1	2	2	2	3	3	3	123	14	14	13	234	123	123	123	13
3018010313	301	8	01	0313	2	1	2	2	1	1	1	1	1	1	3	2	2	3	2	1	2	2	3	2	3	1	2	3	2	3	3	4	3	4	2	3	2	3	3	2	13	14	12	123	24	12	123	123	123
3018010329	301	8	01	0329	1	2	2	2	1	1	2	1	1	2	1	1	1	3	2	3	2	2	2	2	1	1	2	1	2	3	3	3	3	2	1	3	2	3	3	2	123	14	123	123	23	123	123	123	13
3018010337	301	8	01	0337	2	1	2	2	2	1	1	1	2	1	3	2	2	3	3	3	2	2	3	2	2	1	2	1	2	3	3	2	3	2	1	3	2	3	3	2	123	14	123	123	23	1234	123	123	123
3018010343	301	8	01	0343	1	1	1	2	1	2	1	1	2	2	3	2	2	3	3	3	2	2	3	2	3	1	2	1	2	3	3	3	3	1	1	3	2	3	3	2	123	24	23	123	23	1234	123	123	123
3018010356	301	8	01	0356	2	1	2	2	1	1	1	1	1	1	3	2	2	2	3	3	2	3	3	2	3	3	2	1	2	3	3	3	2	2	2	1	2	3	3	2	123	14	123	123	234	1234	123	123	123
3018010382	301	8	01	0382	2	1	2	1	1	1	1	1	2	2	3	2	2	3	3	3	2	2	3	2	1	1	2	1	2	3	3	2	3	4	1	3	2	3	3	2	123	14	23	123	23	12	123	123	13
3018010398	301	8	01	0398	1	1	2	2	2	1	1	1	2	2	3	2	2	3	3	2	2	2	3	2	3	1	2	1	2	3	3	3	3	2	1	3	2	3	3	2	123	14	234	123	23	12	123	123	123
3018010399	301	8	01	0399	1	1	1	1	1	1	1	1	1	1	1	1	1	1	1	1	2	1	3	1	3	2	2	1	1	3	2	3	2	1	1	1	2	3	2	2	123	14	123	123	23	1234	123	123	13
3018010408	301	8	01	0408	2	1	2	2	1	1	1	1	2	2	3	2	2	2	2	4	2	2	3	2	1	2	2	1	2	3	3	3	3	2	1	3	2	3	3	2	123	14	23	123	234	1234	123	123	123
3018010431	301	8	01	0431	1	1	2	2	2	1	1	1	2	2	3	2	2	3	3	3	2	2	3	2	2	1	2	1	1	3	3	3	3	2	1	3	2	3	3	2	123	14	123	123	23	1234	123	123	123
3018010447	301	8	01	0447	2	1	2	2	1	1	1	1	2	1	3	2	2	3	3	3	2	2	3	2	2	1	2	1	2	3	3	2	3	2	1	3	2	3	3	2	123	14	23	123	23	1234	123	123	123
3018010471	301	8	01	0471	2	1	2	2	1	1	1	1	2	2	3	2	2	2	2	3	2	2	3	2	3	1	2	1	2	3	3	3	1	1	1	3	2	3	3	2	123	14	24	123	23	1234	123	123	12
3018010473	301	8	01	0473	1	2	2	2	1	1	1	1	1	1	3	2	2	3	3	3	2	2	3	2	1	1	2	3	2	3	3	3	3	1	1	3	2	3	3	2	13	14	123	123	23	12	123	123	13
3018010475	301	8	01	0475	2	2	2	2	1	2	1	1	2	2	3	2	1	3	3	3	2	4	3	4	3	1	2	1	2	3	1	4	3	1	1	3	2	3	3	1	123	124	23	123	34	12	123	123	123
3018010482	301	8	01	0482	1	2	2	2	2	1	1	1	2	2	3	2	2	3	2	3	2	2	3	2	2	1	2	1	2	3	3	3	3	2	1	3	2	3	3	1	123	14	23	12	23	12	123	123	13
3018010485	301	8	01	0485	1	1	2	2	1	1	1	1	2	2	3	1	4	3	4	3	2	4	3	2	1	1	2	1	2	3	4	4	3	4	1	3	2	3	3	2	13	14	12	123	34	12	123	13	13
3018010509	301	8	01	0509	2	1	2	2	1	1	1	1	2	2	3	2	2	3	3	3	2	2	3	2	3	1	2	1	2	3	3	3	3	2	1	3	2	3	3	2	123	14	124	123	23	123	123	123	13
3018010510	301	8	01	0510	1	1	1	2	1	1	1	1	2	2	3	2	2	3	3	2	2	2	3	2	1	1	2	3	2	3	3	4	3	2	1	3	2	3	3	1	13	14	123	13	23	123	123	123	123
3018010515	301	8	01	0515	1	1	1	1	1	1	1	1	1	1	1	2	1	2	2	3	2	2	3	2	3	1	2	1	1	3	3	3	3	1	1	3	2	3	3	2	134	14	24	123	13	12	123	123	12
3018010525	301	8	01	0525	2	1	2	2	1	1	1	1	2	2	3	1	2	2	2	3	2	4	3	2	2	3	2	3	2	3	3	4	3	1	1	3	2	3	3	3	13	14	12	12	23	1234	123	123	13
3018010526	301	8	01	0526	2	1	2	2	1	1	1	1	1	2	3	2	2	3	3	3	2	2	3	2	2	1	2	1	2	3	3	3	3	2	1	3	2	3	3	2	123	14	123	123	23	1234	123	123	123
3018010527	301	8	01	0527	1	1	2	1	1	1	1	1	1	2	2	2	2	3	3	3	2	2	3	2	2	1	2	1	2	3	3	3	3	2	1	3	2	3	3	2	123	14	23	123	23	1234	123	123	13
3018010529	301	8	01	0529	2	1	2	2	1	1	1	1	1	1	3	2	4	3	3	3	2	2	3	4	3	1	2	3	1	3	2	4	3	4	1	3	2	3	3	2	123	124	123	123	24	123	123	123	13
3018010558	301	8	01	0558	2	1	2	2	1	1	1	1	2	2	3	2	2	3	3	3	2	2	3	2	3	1	2	1	2	3	3	3	3	2	1	3	2	3	3	2	123	14	23	123	23	123	123	123	13
3018010568	301	8	01	0568	2	2	2	1	2	1	1	1	1	1	3	2	2	3	3	3	2	2	3	2	3	1	2	1	2	3	3	2	3	4	1	3	2	3	3	2	123	14	23	123	23	12	123	123	13
3018010582	301	8	01	0582	2	1	2	2	1	1	1	1	2	1	3	2	2	3	3	3	2	2	3	2	2	1	2	1	2	3	3	3	3	1	1	3	2	3	3	2	123	14	23	123	23	124	123	123	123
3018010588	301	8	01	0588	2	1	2	2	2	1	1	1	2	2	3	2	2	3	3	3	2	2	3	2	3	1	2	1	2	3	3	2	3	2	1	3	2	3	3	2	123	14	123	123	23	12	123	123	13
3018020003	301	8	02	0003	1	1	1	2	1	1	1	1	1	2	3	1	2	2	3	3	2	2	3	2	1	1	2	1	1	3	2	3	3	1	1	3	2	3	3	2	123	14	123	123	34	1234	123	123	123
3018020004	301	8	02	0004	2	1	1	2	1	1	1	1	2	2	3	2	2	3	3	3	2	2	3	4	3	1	2	1	2	3	3	4	3	4	1	3	2	3	3	2	13	14	234	123	234	124	123	123	123
3018020012	301	8	02	0012	2	1	2	2	1	1	1	1	2	2	2	2	2	3	1	3	2	2	3	2	3	1	2	1	2	3	3	3	2	1	2	1	2	3	3	1	123	14	24	123	23	1234	123	123	123
3018020018	301	8	02	0018	1	1	2	2	2	1	1	1	2	2	3	2	2	3	2	1	2	2	1	2	3	3	2	1	2	3	2	2	2	1	2	2	2	2	3	3	14	34	12	23	34	12	12	13	13
3018020019	301	8	02	0019	2	2	2	2	1	1	1	1	2	2	3	2	2	3	3	1	2	2	3	2	3	1	2	1	2	3	3	4	3	2	1	3	2	3	3	2	123	14	23	123	234	124	123	123	123
3018020020	301	8	02	0020	1	1	2	1	1	1	1	1	1	2	3	2	2	3	3	1	2	2	3	2	3	2	3	1	2	3	3	3	2	2	2	1	2	3	3	1	23	23	23	123	23	1234	123	123	23
3018020024	301	8	02	0024	2	1	2	2	1	1	1	1	2	2	3	2	2	2	3	3	2	2	3	4	3	1	2	1	2	3	3	3	3	4	1	3	2	3	1	1	123	134	123	13	234	1234	123	123	123
3018020030	301	8	02	0030	1	1	1	1	1	1	1	1	1	1	3	2	2	3	3	3	2	2	1	2	1	2	4	1	3	3	3	3	3	1	2	3	2	3	3	1	13	14	12	134	12	124	123	12	13
3018020031	301	8	02	0031	1	1	2	2	1	1	1	1	2	1	3	2	2	2	2	3	2	2	1	1	1	2	2	1	2	3	3	3	2	1	2	3	2	3	3	1	2	34	123	123	12	124	124	13	13
3018020038	301	8	02	0038	1	1	1	2	1	1	1	1	2	1	2	2	2	2	3	3	2	2	1	2	1	2	2	1	2	3	2	1	2	1	3	3	2	1	3	1	23	34	12	123	234	1234	123	23	123
3018020042	301	8	02	0042	1	2	2	2	1	1	1	1	1	2	3	2	2	3	4	3	2	2	3	4	1	1	2	1	2	3	3	4	3	4	1	3	2	3	3	2	13	14	23	13	234	12	123	13	123
3018020058	301	8	02	0058	1	1	2	1	1	2	1	1	2	2	2	4	4	3	2	1	2	4	1	2	1	2	2	2	2	2	4	4	1	4	3	3	2	1	3	3	12	14	12	123	34	12	123	12	13
3018020068	301	8	02	0068	1	1	2	2	1	1	1	1	2	2	3	2	2	3	3	3	2	2	3	2	3	1	4	2	2	3	3	1	3	1	1	3	2	3	3	1	123	14	12	123	34	1234	123	123	13
3018020080	301	8	02	0080	1	1	2	2	1	1	2	1	1	2	3	2	1	2	3	1	2	2	3	2	3	1	3	1	2	3	3	2	3	1	1	3	2	3	3	2	123	14	234	123	234	1234	123	123	123
3018020090	301	8	02	0090	1	1	2	2	1	1	1	1	1	1	3	2	1	2	3	3	2	3	3	2	3	1	2	1	2	3	3	4	3	4	1	3	2	3	3	2	123	14	1234	123	234	124	123	123	123
3018020095	301	8	02	0095	2	2	1	2	1	1	1	1	1	2	3	2	2	3	3	3	3	2	3	2	3	1	2	1	2	3	3	4	3	4	1	3	2	3	3	2	123	14	23	123	24	1234	123	123	23
3018020116	301	8	02	0116	1	1	2	2	1	1	1	1	2	2	2	2	2	2	3	3	2	2	1	2	1	2	2	1	2	3	3	3	2	1	2	3	2	3	3	1	23	14	123	123	234	124	124	13	13
3018020118	301	8	02	0118	1	1	1	1	2	1	1	1	1	1	3	2	2	3	3	1	3	3	3	2	3	1	2	1	2	3	3	3	3	4	1	3	2	3	3	2	23	14	23	123	234	123	123	123	123
3018020120	301	8	02	0120	1	1	2	2	2	1	1	1	2	2	3	2	3	3	3	1	3	2	3	2	2	1	2	2	2	3	3	3	3	2	1	3	2	3	3	2	13	14	12	12	23	123	13	123	13
3018020126	301	8	02	0126	1	1	2	2	1	1	1	1	1	1	3	2	2	2	2	3	2	2	3	2	1	1	2	1	2	3	2	3	2	1	3	3	2	3	3	1	13	14	13	13	234	1234	123	123	123
3018020140	301	8	02	0140	1	1	1	1	1	1	1	1	1	1	1	4	4	4	1	1	2	2	3	4	1	2	2	1	2	1	3	4	1	1	3	3	2	3	3	3	23	12	13	123	134	1234	123	13	123
3018020152	301	8	02	0152	1	1	1	1	1	2	1	1	2	1	3	2	1	2	3	1	2	2	1	2	1	1	2	1	2	2	3	4	2	4	2	4	2	3	3	1	123	14	23	123	234	12	123	123	123
3018020174	301	8	02	0174	2	1	2	2	1	1	1	1	1	2	3	2	2	3	3	3	2	2	3	2	3	1	2	1	2	3	2	3	3	2	1	2	2	3	3	2	123	14	1234	123	234	124	123	123	23
3018020183	301	8	02	0183	1	1	2	1	1	1	1	1	2	2	1	2	2	3	2	2	3	2	3	2	3	1	3	1	2	3	2	4	2	1	3	2	2	3	3	1	13	14	23	12	34	24	12	13	13
3018020196	301	8	02	0196	1	1	2	2	1	1	1	1	2	2	4	2	2	4	2	3	2	2	3	2	3	1	2	1	2	3	3	4	1	2	3	3	2	3	3	3	23	14	13	13	23	13	123	13	13
3018020208	301	8	02	0208	2	1	2	2	1	1	1	1	2	2	3	2	1	2	3	3	2	2	3	2	3	1	2	1	2	3	3	4	3	2	1	3	2	3	3	1	123	14	123	123	234	1234	123	123	123
3018020249	301	8	02	0249	1	1	2	2	1	1	1	1	2	2	3	2	2	2	2	3	2	2	3	4	1	2	2	1	2	3	2	4	2	1	2	3	2	3	3	1	23	14	23	123	24	1234	123	123	123
3018020258	301	8	02	0258	1	1	2	2	2	1	1	1	1	2	3	2	2	3	1	3	2	2	3	2	3	1	2	1	2	3	3	3	3	1	1	2	2	3	3	1	123	14	12	123	234	12	123	123	123
3018020261	301	8	02	0261	1	2	2	1	1	1	1	1	2	2	3	2	2	3	3	3	2	2	3	4	1	1	2	1	2	3	3	4	3	4	1	3	2	3	3	2	123	14	23	123	234	1234	123	13	123
3018020298	301	8	02	0298	1	1	2	2	1	1	1	1	2	2	2	2	2	2	2	3	2	2	1	2	1	1	2	1	2	3	2	4	2	1	3	3	2	3	3	1	23	14	23	123	234	123	13	13	13
3018020311	301	8	02	0311	1	2	1	1	1	1	1	1	2	1	1	4	4	4	2	4	2	4	1	3	1	2	2	3	3	2	2	4	1	1	2	4	3	1	3	1	12	34	12	23	234	12	23	13	123
3018020314	301	8	02	0314	1	1	2	2	1	1	1	1	2	2	3	2	1	2	3	3	2	4	1	4	3	2	2	1	2	3	3	2	3	1	3	1	2	3	3	1	123	14	12	13	234	1234	123	123	123
3018020325	301	8	02	0325	2	1	2	1	1	1	1	1	1	2	1	2	2	3	3	3	2	2	3	4	1	1	2	1	2	3	3	4	3	4	1	3	2	3	3	2	13	14	23	13	234	124	123	23	23
3018020344	301	8	02	0344	1	1	1	1	1	1	1	1	2	2	3	2	2	3	3	3	2	2	3	4	1	1	2	1	2	3	3	3	3	2	1	3	2	3	3	2	123	134	234	13	24	124	13	13	123
3018020346	301	8	02	0346	1	1	2	1	1	1	1	1	2	2	3	2	2	3	4	3	3	4	3	4	1	1	2	1	2	3	3	4	3	4	1	3	2	3	3	1	123	124	23	13	24	124	123	13	23
3018020347	301	8	02	0347	2	1	2	1	2	2	1	1	1	2	1	2	2	2	3	2	2	1	2	1	1	2	2	3	1	2	2	2	3	2	3	4	3	3	3	3	12	14	12	123	34	12	123	12	13
3018020363	301	8	02	0363	1	1	2	2	1	1	1	1	2	1	1	2	2	3	3	3	2	2	3	3	3	1	2	2	1	2	2	1	3	2	1	4	2	3	3	1	123	14	13	123	34	124	123	123	13
3018020366	301	8	02	0366	1	1	2	2	1	1	1	1	2	2	1	2	2	3	3	3	2	2	1	3	1	1	2	1	1	3	2	1	3	4	1	3	2	3	3	1	123	34	13	123	23	12	23	23	123
3018020368	301	8	02	0368	1	1	1	2	1	1	1	1	2	2	1	2	2	3	2	3	2	2	1	2	1	2	2	1	1	2	2	4	2	1	2	3	2	3	3	1	12	23	12	123	24	1234	123	13	123
3018020370	301	8	02	0370	1	1	2	2	1	1	1	1	1	2	3	2	2	3	3	3	2	2	3	2	3	1	2	1	2	3	3	1	3	1	1	3	2	3	3	3	123	14	123	123	234	12	123	123	123
3018020371	301	8	02	0371	1	1	1	1	1	1	2	1	1	1	2	2	1	3	1	3	2	2	1	2	1	1	2	2	2	3	3	1	3	4	1	3	2	1	3	1	123	14	12	123	14	12	123	23	13
3018020403	301	8	02	0403	1	1	1	1	1	2	1	1	1	1	1	2	1	3	3	2	2	4	2	3	1	1	2	2	1	2	2	4	3	4	1	4	3	3	3	1	12	14	12	123	34	1234	123	12	123
3018020421	301	8	02	0421	1	1	1	1	1	1	1	1	2	2	2	2	2	1	2	3	3	2	3	3	1	2	2	2	2	3	2	1	3	1	2	3	2	3	3	1	23	34	12	123	234	1234	123	13	12
3018020434	301	8	02	0434	1	1	2	2	1	1	1	1	2	2	3	1	2	3	4	3	2	2	3	2	3	1	2	1	2	3	2	3	2	4	2	3	2	3	3	1	123	134	123	123	234	1234	123	123	123
3018020436	301	8	02	0436	1	1	2	2	1	1	1	1	2	2	3	2	2	4	3	3	2	1	3	3	3	2	2	1	2	3	3	4	3	1	1	3	2	3	3	2	3	4	1	1	4	1234	123	1234	3
3018020458	301	8	02	0458	1	1	2	2	1	1	1	1	2	1	1	2	1	3	3	3	2	2	3	4	1	1	2	1	2	3	3	3	3	2	1	3	2	3	3	2	123	14	234	123	234	1234	123	123	123
3018020483	301	8	02	0483	2	1	2	2	1	1	1	1	1	1	3	2	2	3	3	4	2	2	3	2	3	1	2	1	2	3	3	4	3	2	1	1	2	3	3	2	123	13	1234	123	234	1234	123	123	1234
3018020486	301	8	02	0486	2	1	1	2	1	1	1	1	2	2	3	2	1	2	1	1	3	2	3	2	3	1	2	1	2	3	3	3	3	1	3	1	2	3	3	1	123	34	23	123	234	1234	123	123	123
3018020489	301	8	02	0489	2	1	2	1	1	1	1	1	2	2	3	2	2	3	4	3	3	2	3	4	1	1	2	1	2	3	3	4	3	4	1	3	2	3	3	2	123	14	23	13	234	1234	123	123	23
3018020494	301	8	02	0494	2	1	2	2	2	1	1	1	2	2	3	2	2	3	3	3	2	2	3	2	3	1	2	1	2	3	3	3	3	1	1	3	2	3	3	2	123	14	123	123	23	1234	123	123	123
3018020495	301	8	02	0495	1	1	2	2	2	1	1	1	1	2	3	2	1	2	3	3	3	2	1	2	3	1	2	1	2	3	3	3	3	1	2	1	2	3	3	1	3	4	3	1	24	124	123	12	14
3018020516	301	8	02	0516	1	2	2	2	1	1	1	1	1	2	3	2	2	3	3	3	2	2	1	2	1	2	2	1	2	3	3	3	3	2	1	3	2	3	3	2	123	14	234	123	234	124	123	13	23
3018020523	301	8	02	0523	1	1	1	1	1	1	1	1	1	1	2	2	1	3	3	1	2	1	3	2	3	2	3	1	2	3	3	3	3	2	1	3	2	3	3	2	23	124	24	13	23	1234	123	23	23
3018020525	301	8	02	0525	2	2	2	2	1	1	1	1	1	2	3	2	2	4	3	3	2	2	3	4	3	1	2	1	2	3	3	3	3	2	1	3	2	3	3	2	123	13	23	13	234	12	123	123	23
3018020555	301	8	02	0555	2	1	2	2	2	1	1	1	2	2	3	2	2	3	3	3	2	2	3	2	3	3	2	1	2	3	3	3	3	2	1	3	2	3	3	2	123	14	24	123	234	1234	123	123	123
WJBM	JCD	XZ	CUN	JTH	A01	A02	A03	A04	A05	A06	A07	A08	A09	A10	B01	B02	B03	B04	B05	B06	B07	B08	B09	B10	B11	B12	B13	B14	B15	B16	B17	B18	B19	B20	B21	B22	B23	B24	B25	B26	C01	C02	C03	C04	C05	C06	C07	C08	C09
3021010016	302	1	01	0016	1	1	1	1	1	1	1	1	1	1	3	4	2	3	4	4	3	4	4	4	4	4	2	4	4	4	4	4	2	4	1	4	2	4	4	1	123	14	3	123	4	13	13	23	14
3021010028	302	1	01	0028	1	1	2	2	1	1	1	1	2	2	3	2	2	3	4	4	3	2	3	2	3	1	2	3	2	3	2	4	2	1	3	3	2	3	4	1	123	4	123	123	234	1234	123	123	1234
3021010037	302	1	01	0037	1	1	2	2	1	1	1	1	2	2	3	2	2	2	2	3	2	2	3	2	3	2	2	1	1	2	3	4	2	1	1	3	2	3	3	2	123	134	123	123	23	124	123	123	123
3021010063	302	1	01	0063	2	1	2	2	2	1	1	1	2	2	3	2	2	3	3	3	2	2	1	2	3	1	2	1	2	3	3	3	3	2	1	1	2	3	3	2	123	14	123	123	234	1234	123	123	123
3021010111	302	1	01	0111	2	2	2	2	1	1	1	1	2	1	3	2	2	3	2	2	2	2	3	2	3	2	2	1	2	2	3	4	3	2	3	1	2	2	3	2	23	34	23	123	234	1234	1234	1234	123
3021010142	302	1	01	0142	2	1	1	2	2	2	1	1	1	1	3	2	2	3	4	2	2	2	1	2	3	2	2	3	2	2	2	1	2	1	1	3	2	3	2	2	23	4	123	23	34	124	123	123	123
3021010152	302	1	01	0152	2	1	2	2	1	1	1	1	1	2	2	2	2	2	2	3	2	4	3	2	3	2	2	1	1	2	3	4	2	1	1	3	2	3	3	2	13	14	23	123	123	1234	123	123	123
3021010185	302	1	01	0185	1	1	2	2	1	1	1	1	2	2	3	3	2	3	3	3	2	4	1	2	1	1	2	1	1	3	3	3	3	2	1	3	2	3	3	2	123	14	24	123	24	123	123	123	123
3021010203	302	1	01	0203	2	1	2	2	1	1	1	1	2	2	3	2	2	3	3	2	2	2	3	1	3	1	2	1	2	3	3	3	3	2	1	3	2	3	2	2	123	14	123	123	234	1234	123	23	123
3021010209	302	1	01	0209	2	1	2	2	1	1	1	1	1	1	2	2	2	3	4	1	1	2	3	2	2	2	3	2	2	2	2	2	2	3	2	2	1	2	2	3	2	3	3	2	234	1234	123	123	123
3021010235	302	1	01	0235	2	1	2	2	1	1	1	1	2	1	2	2	2	3	3	3	2	4	1	2	3	1	2	1	2	3	3	3	2	4	1	2	2	3	1	1	1	4	2	1	2	1234	2	123	1
3021010299	302	1	01	0299	2	1	2	2	1	1	1	1	1	2	3	2	2	2	2	3	2	2	3	2	3	2	2	1	2	3	3	3	2	1	3	3	2	3	3	2	12	14	123	123	234	1234	123	123	1234
3021010336	302	1	01	0336	1	1	2	1	1	1	1	1	2	1	3	2	2	3	3	1	3	2	3	2	3	2	2	1	2	3	3	4	1	4	3	1	2	3	3	2	13	34	23	12	234	1234	123	13	123
3021010338	302	1	01	0338	2	1	2	1	1	1	1	1	1	2	2	2	1	3	1	1	3	2	3	1	1	2	3	2	2	3	2	4	4	1	3	2	2	1	2	3	1234	1234	1234	1234	1234	1234	1234	1234	1234
3021010348	302	1	01	0348	1	1	2	2	2	1	1	1	1	1	3	2	2	2	2	3	2	2	3	2	3	1	2	1	2	2	3	2	3	1	1	1	2	3	3	1	3	4	1234	123	234	1234	123	12	123
3021010366	302	1	01	0366	2	1	2	2	1	1	1	1	2	2	3	2	2	3	3	3	2	2	3	2	3	1	2	1	2	3	3	3	3	1	1	3	2	3	3	1	3	4	23	123	23	124	123	123	13
3021010387	302	1	01	0387	1	1	1	1	1	1	1	1	1	1	3	2	2	3	2	2	3	2	3	2	3	2	2	3	2	3	4	4	3	1	1	3	2	3	3	1	13	4	2	123	34	12	123	124	123
3021010388	302	1	01	0388	2	1	2	2	1	1	1	1	2	2	3	2	2	3	2	3	2	2	1	2	3	2	2	1	2	3	3	2	3	2	1	1	2	3	3	2	13	23	13	12	23	12	234	123	234
3021010402	302	1	01	0402	2	2	1	2	2	1	1	2	1	2	3	3	3	4	4	4	3	3	4	1	2	2	2	1	2	4	4	4	1	2	2	3	2	1	2	4	1234	1234	123	123	1234	14	12	13	13
3021010423	302	1	01	0423	1	1	1	2	2	1	1	1	2	1	3	2	2	2	1	3	3	2	3	2	1	2	3	2	1	3	2	4	2	2	1	1	2	2	2	1	1234	14	123	13	1234	1234	123	1234	1234
3021010438	302	1	01	0438	2	1	2	2	1	1	1	1	2	2	3	2	2	2	1	3	2	2	3	2	3	3	2	1	2	3	3	3	3	2	1	3	2	3	3	2	123	14	124	123	234	1234	123	123	13
3021010480	302	1	01	0480	2	1	2	2	1	1	1	1	2	2	3	2	2	4	1	4	2	2	3	4	3	4	2	1	2	3	3	4	3	4	1	3	2	3	3	2	123	14	124	123	1234	123	123	123	13
3021010483	302	1	01	0483	1	1	2	1	2	1	1	1	1	2	3	2	1	2	2	1	2	2	1	2	3	1	2	1	2	3	2	1	3	3	1	3	2	3	3	1	134	124	124	123	234	124	123	123	123
3021010524	302	1	01	0524	2	1	2	2	1	1	1	1	2	2	3	2	2	3	3	3	2	2	3	2	3	1	2	1	2	3	3	3	3	1	1	3	2	3	3	2	123	14	12	123	234	1234	123	123	123
3021010526	302	1	01	0526	2	1	1	1	1	1	1	1	1	2	3	2	1	2	3	1	2	2	3	2	1	1	2	1	1	3	2	4	3	4	1	3	3	3	3	2	123	14	1234	123	123	124	123	5	13
3021010531	302	1	01	0531	2	1	2	2	1	1	1	1	2	2	3	2	2	2	3	3	2	1	3	2	3	3	2	1	2	3	3	1	1	1	1	3	2	3	3	1	123	14	123	123	1234	1234	123	123	123
3021010544	302	1	01	0544	2	1	2	2	2	1	1	1	2	1	3	2	2	3	1	3	2	1	3	2	3	1	2	1	2	3	3	4	1	1	2	3	2	3	3	2	123	14	123	123	24	1234	123	123	13
3021010546	302	1	01	0546	2	1	2	2	1	1	1	1	2	2	3	2	2	2	3	3	2	2	3	2	3	3	1	1	2	3	3	3	3	1	1	2	2	3	3	2	123	14	123	123	234	1234	123	123	123
3021010552	302	1	01	0552	2	1	2	2	1	1	1	1	1	2	3	2	2	3	3	3	2	2	3	2	3	1	2	1	2	3	3	3	3	1	1	3	2	3	3	2	1234	14	1234	123	234	1234	123	123	123
3021010576	302	1	01	0576	1	1	1	2	1	1	1	1	1	1	1	2	2	1	2	3	2	1	3	3	1	1	1	1	1	3	1	4	1	1	2	3	2	3	3	2	123	14	23	1234	234	123	123	123	123
3021010579	302	1	01	0579	2	1	2	2	1	1	1	1	2	2	3	2	2	3	3	3	2	2	3	2	3	1	2	1	2	3	3	3	3	3	1	3	2	3	3	2	13	14	123	123	234	1234	123	123	123
3021010585	302	1	01	0585	2	1	2	2	1	1	1	1	1	2	3	2	2	3	3	3	3	2	3	1	3	3	2	1	2	2	3	1	2	2	2	1	2	3	2	1	123	14	123	123	234	1234	123	12	12
3021010608	302	1	01	0608	1	1	2	2	1	1	1	1	1	1	3	2	2	3	3	1	2	2	3	2	1	1	2	1	2	3	3	3	3	1	1	3	2	3	3	3	123	14	23	123	234	1234	123	123	123
3021010625	302	1	01	0625	2	1	2	2	1	1	1	1	2	2	3	2	2	1	2	2	2	4	3	4	3	4	2	1	2	3	3	4	2	4	1	3	2	3	3	2	13	14	123	123	234	123	123	123	123
3021010655	302	1	01	0655	1	1	2	2	1	1	1	1	2	2	3	2	2	3	3	3	3	2	3	3	1	1	2	1	2	3	3	3	3	2	4	3	2	3	3	1	123	14	123	1234	234	124	123	123	123
3021010673	302	1	01	0673	1	1	2	2	1	1	1	1	2	1	3	2	2	3	1	1	2	2	3	2	3	1	2	1	2	3	3	1	3	2	1	3	2	3	3	2	123	14	123	123	234	1234	123	123	13
3021010686	302	1	01	0686	2	1	2	2	1	1	1	1	1	2	3	2	2	3	3	3	3	3	3	2	2	1	2	1	2	3	3	4	2	4	3	3	2	3	3	2	3	4	3	123	24	124	123	23	13
3021010724	302	1	01	0724	2	1	2	2	2	1	1	1	2	1	3	2	2	2	3	3	2	4	3	2	3	1	2	1	2	3	3	3	3	2	2	3	2	3	3	1	13	14	234	123	23	123	123	123	123
3021010734	302	1	01	0734	2	1	2	2	2	1	1	1	2	2	3	2	2	2	3	3	2	2	3	2	3	1	2	1	2	3	3	3	3	1	1	3	2	3	3	1	123	14	23	123	234	1234	123	123	123
3021010763	302	1	01	0763	1	1	2	2	2	1	1	1	2	2	3	2	2	3	3	3	2	4	1	4	3	4	2	1	2	3	3	4	3	4	1	3	2	3	3	2	123	14	12	123	24	123	123	123	13
3021010820	302	1	01	0820	2	1	2	2	2	1	1	1	2	2	3	2	2	2	3	3	2	3	3	2	3	1	2	1	2	3	3	3	3	1	1	1	2	3	3	1	123	14	234	123	234	1234	123	123	13
3021020055	302	1	02	0055	2	1	2	2	1	1	1	1	2	2	3	2	2	3	3	3	2	2	3	2	3	1	2	1	2	3	3	3	3	2	1	3	2	3	3	2	123	14	1234	123	1234	1234	123	123	123
3021020061	302	1	02	0061	2	1	2	2	1	1	1	1	2	2	3	2	2	2	3	3	2	2	3	2	3	2	2	1	2	3	3	3	3	2	1	1	2	3	3	2	123	14	123	123	24	1234	123	123	123
3021020072	302	1	02	0072	2	1	2	2	2	1	1	2	1	2	3	2	2	3	3	3	2	2	3	2	3	1	2	1	2	3	3	4	3	1	1	3	2	3	3	2	13	14	123	12	234	123	123	123	123
3021020105	302	1	02	0105	2	1	2	2	1	1	1	1	1	2	3	2	2	2	3	3	2	2	3	2	3	1	2	1	2	3	3	3	3	2	1	1	2	3	3	2	123	13	123	123	234	1234	123	123	123
3021020143	302	1	02	0143	2	2	2	1	2	1	1	1	1	1	1	2	4	3	3	4	3	3	4	4	1	4	4	1	2	4	2	4	3	4	2	4	2	2	3	3	24	24	13	2	34	13	5	23	13
3021020156	302	1	02	0156	2	1	2	2	2	1	1	1	2	2	3	2	1	1	2	4	3	2	3	2	3	3	2	3	2	3	3	3	3	2	2	3	2	1	3	3	1234	1234	123	13	1234	1234	234	1234	1234
3021020175	302	1	02	0175	1	1	2	2	1	1	1	1	2	2	3	2	2	2	2	3	2	2	3	2	3	1	2	1	2	3	3	3	3	1	1	1	2	3	3	1	13	14	123	123	234	1234	123	123	123
3021020209	302	1	02	0209	2	1	2	2	1	1	1	1	1	2	3	2	1	2	3	3	2	2	3	2	3	1	2	1	2	3	3	3	3	2	1	3	2	3	3	3	123	14	1234	123	24	1234	123	123	123
3021020223	302	1	02	0223	2	1	2	2	1	1	1	1	1	2	3	2	4	3	3	3	2	2	3	2	1	1	2	3	2	3	3	3	3	2	1	3	2	3	3	2	123	14	123	123	234	1234	123	13	123
3021020277	302	1	02	0277	2	2	2	2	1	2	1	1	2	1	2	2	1	3	3	4	2	4	4	2	2	4	2	1	1	3	2	1	1	1	3	2	2	3	2	2	1	14	23	13	23	124	23	12	13
3021020285	302	1	02	0285	2	1	2	2	1	1	1	1	2	2	3	2	2	2	3	3	2	2	3	2	3	2	2	1	2	3	3	3	3	2	1	1	2	3	3	2	123	14	123	123	234	1234	123	123	123
3021020305	302	1	02	0305	2	1	2	2	2	1	1	1	1	2	3	2	2	3	3	3	2	2	3	2	3	1	2	1	2	3	3	3	3	2	1	3	2	3	3	3	123	14	234	123	234	1234	123	123	123
3021020336	302	1	02	0336	2	1	2	2	1	1	1	1	2	2	3	2	2	2	2	3	2	2	3	2	3	1	2	1	2	3	3	3	3	2	1	3	2	3	3	1	123	14	23	123	34	1234	123	123	123
3021020359	302	1	02	0359	2	1	2	2	1	1	1	1	2	2	3	2	2	3	3	3	2	2	3	2	3	1	2	1	2	3	3	3	3	2	1	1	2	3	3	2	123	14	123	123	234	1234	123	123	123
3021020363	302	1	02	0363	2	1	2	2	1	1	1	1	2	2	3	2	2	2	3	3	2	4	1	4	3	1	2	1	2	3	3	1	2	1	1	3	2	3	3	2	3	4	3	1234	234	1234	123	123	123
3021020366	302	1	02	0366	2	1	1	2	1	1	1	1	1	2	2	3	2	1	1	1	2	2	2	2	3	2	3	1	2	3	3	2	1	2	2	1	2	3	3	3	3	2	1	1	24	13	12	23	13
3021020371	302	1	02	0371	1	1	2	1	1	1	1	1	1	1	3	2	2	2	2	3	2	2	3	2	3	1	2	1	2	3	3	3	1	1	2	1	2	2	3	2	3	4	3	1	4	1234	1234	123	13
3021020464	302	1	02	0464	2	1	2	2	1	1	1	1	1	2	3	2	2	2	3	3	2	2	3	2	3	2	2	1	2	3	3	3	3	2	1	1	2	3	3	2	123	14	123	123	234	1234	123	123	123
3021020495	302	1	02	0495	1	1	1	2	1	1	1	1	2	2	2	2	3	2	4	3	3	2	3	2	3	2	2	1	2	3	3	3	3	1	2	3	2	3	2	2	123	4	124	123	234	1234	123	123	123
3021020506	302	1	02	0506	1	1	1	2	1	1	1	1	1	2	3	2	2	2	3	3	2	2	3	2	3	1	2	1	2	3	3	2	3	1	1	3	2	3	3	1	123	14	23	123	234	1234	123	123	123
3021020542	302	1	02	0542	1	1	1	1	1	1	1	1	1	1	1	2	2	2	3	3	3	2	3	2	3	2	2	1	2	3	3	3	3	2	1	3	2	3	3	2	123	14	123	123	24	1234	123	123	123
3021020543	302	1	02	0543	1	1	2	2	2	1	1	1	2	2	3	1	1	3	3	3	2	2	3	2	3	1	2	1	2	3	3	3	2	1	3	1	2	3	3	3	3	4	3	13	234	1234	1234	123	1234
3021020563	302	1	02	0563	2	1	2	2	2	1	1	1	2	2	3	2	2	2	2	1	2	2	2	2	1	2	2	1	2	3	3	2	2	3	1	2	4	2	3	1	23	34	14	23	24	13	23	123	1234
3021020592	302	1	02	0592	1	1	1	1	1	1	1	1	1	1	3	1	2	2	1	3	2	2	2	2	3	2	2	2	1	3	3	3	2	2	3	1	2	2	3	1	3	4	3	3	2	1234	1234	123	1234
3021020612	302	1	02	0612	1	1	2	1	1	1	1	1	1	1	3	2	2	3	3	3	2	2	4	2	3	2	2	1	2	3	3	3	3	1	2	3	2	3	2	2	123	14	124	1	23	1234	123	123	123
3021020619	302	1	02	0619	2	1	2	2	1	1	1	1	2	2	3	2	2	2	1	3	2	2	3	2	3	2	2	1	2	3	3	3	3	2	1	3	2	3	3	2	123	14	123	123	234	1234	123	123	123
3021020624	302	1	02	0624	2	1	2	2	1	1	1	1	2	2	3	2	2	3	3	3	2	2	3	2	3	1	2	1	2	3	3	3	3	1	1	1	2	3	3	2	123	14	23	123	234	1234	123	123	123
3021020633	302	1	02	0633	2	1	2	2	2	1	1	1	2	2	3	2	2	1	3	3	3	2	3	2	3	1	2	1	2	3	3	3	3	2	1	1	2	3	3	2	123	14	123	123	234	1234	123	123	123
3021020637	302	1	02	0637	2	1	2	2	1	1	1	1	1	1	2	1	2	3	2	1	2	2	3	2	1	2	2	1	1	2	2	3	2	1	2	1	2	3	3	1	1	4	2	1	2	2	3	3	1
3021020639	302	1	02	0639	2	1	2	2	1	1	1	1	2	2	3	2	2	2	3	3	2	2	3	2	3	2	2	1	2	3	3	3	3	2	1	3	2	3	3	2	123	14	123	123	234	1234	123	123	123
3021020647	302	1	02	0647	2	1	2	1	1	1	1	1	1	1	3	2	1	3	2	1	2	2	3	2	3	1	2	1	2	3	3	3	3	1	1	1	2	3	3	2	123	14	123	123	234	124	123	123	13
3021020649	302	1	02	0649	2	1	2	2	1	1	1	1	2	2	3	2	2	3	3	3	2	2	3	2	3	1	2	1	1	3	3	3	3	1	1	1	2	3	3	2	1	1	2	1	4	2	123	123	13
3021020652	302	1	02	0652	2	1	2	2	1	1	1	1	2	2	3	2	2	2	3	3	3	2	3	2	3	2	2	1	2	3	3	3	2	2	3	3	2	3	3	2	123	14	24	123	234	1234	123	123	123
3021020664	302	1	02	0664	2	1	2	2	1	1	1	1	2	1	3	2	1	3	3	3	2	2	3	2	3	1	2	3	2	3	3	3	3	2	1	3	2	3	3	2	123	14	123	123	234	1234	123	123	123
3021020670	302	1	02	0670	2	1	2	2	2	1	1	1	2	2	3	2	2	2	3	3	3	2	3	2	1	2	2	1	2	3	2	1	3	1	1	3	2	3	3	2	13	4	23	12	234	123	123	123	123
3021020766	302	1	02	0766	1	1	2	2	1	1	1	1	2	2	4	2	1	1	2	3	2	2	1	2	1	3	2	1	2	3	3	3	3	4	1	1	2	3	3	2	1	1	2	1	2	2	13	1	13
3021020772	302	1	02	0772	1	2	2	1	2	2	2	1	2	2	2	2	4	3	3	3	2	2	3	2	1	4	2	1	2	2	4	4	3	4	1	3	2	3	3	2	12	14	234	123	24	1234	123	123	123
3021020780	302	1	02	0780	2	1	2	2	1	1	1	1	2	2	3	2	2	3	3	3	2	2	3	2	3	2	2	1	2	3	3	3	3	2	1	3	2	3	3	2	123	14	123	123	234	1234	123	123	123
3021020811	302	1	02	0811	2	1	2	2	2	1	1	1	2	2	3	2	2	3	3	2	2	2	3	2	3	1	2	3	2	3	3	3	3	1	1	3	2	3	3	2	3	4	2	1	24	1234	123	123	13
3021020843	302	1	02	0843	2	1	2	2	1	1	1	1	2	2	3	2	2	2	3	3	3	2	3	2	3	2	2	1	2	3	3	3	3	2	1	1	2	3	3	2	123	24	123	123	24	1234	123	123	123
3021030001	302	1	03	0001	2	1	2	2	1	1	1	1	2	2	3	2	2	2	2	2	2	4	3	2	3	1	2	1	2	3	3	3	3	4	3	3	2	3	3	2	123	14	24	123	23	12	123	123	13
3021030020	302	1	03	0020	2	1	2	2	1	1	1	1	2	2	3	2	2	3	3	3	2	2	3	2	3	1	2	1	2	2	3	3	3	1	1	1	2	3	2	2	3	4	3	123	34	123	123	123	13
3021030021	302	1	03	0021	2	1	2	2	1	1	1	1	1	2	3	2	4	2	4	4	3	2	3	2	3	4	2	1	2	3	3	4	3	4	3	1	2	3	3	1	123	14	3	1	234	1234	123	5	13
3021030038	302	1	03	0038	2	2	2	2	1	1	1	1	2	2	3	2	2	4	3	3	2	2	3	2	3	1	2	1	2	3	4	4	3	4	1	4	2	3	3	2	123	14	23	123	34	12	123	123	123
3021030072	302	1	03	0072	2	1	1	1	1	1	1	1	1	1	3	1	4	2	2	3	3	3	3	3	1	2	3	3	1	3	4	3	3	4	3	2	2	3	3	1	1	4	3	1	34	12	12	23	1234
3021030086	302	1	03	0086	2	1	2	1	1	1	1	1	1	1	4	2	4	4	4	4	4	2	3	4	3	4	4	1	4	1	3	4	4	4	4	4	4	3	4	4	1	5	5	5	5	2	2	5	5
3021030127	302	1	03	0127	1	2	1	1	1	1	1	1	1	2	3	2	2	3	2	2	2	2	3	2	3	2	2	2	2	3	3	4	2	1	3	3	2	3	3	1	13	14	23	123	34	12	123	123	123
3021030159	302	1	03	0159	2	1	2	2	1	1	1	1	1	1	3	2	2	2	2	1	2	2	3	2	3	4	1	1	2	3	3	3	3	1	1	3	2	3	3	1	13	14	13	13	24	12	13	12	13
3021030208	302	1	03	0208	1	1	2	2	2	1	1	1	2	1	1	2	1	1	1	2	2	2	3	2	3	2	2	1	2	3	4	4	2	1	3	3	2	3	3	1	3	4	12	3	2	1	123	123	23
3021030227	302	1	03	0227	2	1	2	2	1	1	1	1	2	2	3	2	2	3	3	3	2	2	3	2	3	1	2	1	2	3	3	3	3	1	2	2	2	1	3	2	2	1	2	1	4	1	1	2	1
3021030242	302	1	03	0242	1	1	2	1	1	1	1	1	1	1	3	2	2	2	1	3	3	4	3	2	3	2	1	1	2	3	3	4	2	4	3	1	2	1	3	1	123	14	23	123	234	1234	123	23	123
3021030246	302	1	03	0246	2	1	2	2	2	1	1	1	2	2	3	2	2	3	3	3	2	2	3	2	3	3	2	1	2	3	3	3	2	1	3	3	2	3	3	2	3	4	2	2	24	12	123	123	123
3021030264	302	1	03	0264	2	1	2	2	1	1	1	1	2	2	3	2	2	3	3	4	2	2	3	2	3	1	2	1	2	3	4	3	3	4	3	4	2	3	3	2	3	4	2	1	3	12	123	23	123
3021030274	302	1	03	0274	1	2	1	2	2	2	2	1	2	2	3	2	2	2	3	2	2	2	2	1	2	2	2	2	2	3	2	4	2	4	3	3	3	2	3	1	3	3	34	23	23	12	12	12	23
3021030280	302	1	03	0280	2	1	2	2	2	1	1	1	1	2	3	2	2	3	1	4	3	2	3	4	3	2	4	1	2	3	2	3	1	4	2	1	2	3	3	1	1	4	3	12	23	12	3	3	3
3021030288	302	1	03	0288	2	2	1	1	2	1	1	1	2	2	4	4	2	3	4	4	2	4	4	4	3	1	2	1	2	3	3	4	3	4	1	1	2	3	3	1	123	14	23	123	34	1234	123	123	13
3021030322	302	1	03	0322	2	1	2	2	1	1	1	1	2	2	2	2	2	3	3	3	2	2	3	2	3	2	2	1	2	3	3	3	3	1	1	3	2	3	2	1	123	14	123	123	1234	1234	123	123	123
3021030385	302	1	03	0385	1	1	2	2	1	1	1	1	1	1	3	2	2	3	3	3	2	2	3	2	3	2	2	2	2	3	4	4	3	1	1	3	2	3	3	1	3	4	12	13	23	12	123	123	12
3021030390	302	1	03	0390	1	1	2	2	1	1	1	1	2	2	3	2	2	3	3	1	2	1	1	3	1	2	3	1	2	3	3	3	3	1	1	2	2	3	3	1	2	4	3	1	3	12	3	2	3
3021030397	302	1	03	0397	2	1	2	2	1	1	1	1	2	2	3	2	2	3	3	3	2	2	3	2	3	1	2	1	2	3	3	3	3	2	1	3	2	3	2	2	123	14	123	123	234	1234	123	123	123
3021030412	302	1	03	0412	2	1	2	2	1	1	1	1	2	2	3	2	2	3	3	3	2	2	3	2	3	1	2	1	2	3	3	3	2	1	1	3	2	3	3	3	123	14	1234	123	234	1234	123	123	123
3021030415	302	1	03	0415	2	1	2	2	2	1	1	1	1	2	1	2	2	3	4	3	2	2	3	4	3	1	2	2	2	3	3	4	3	2	1	3	2	3	2	2	123	14	5	123	34	1234	123	3	123
3021030478	302	1	03	0478	1	1	1	1	1	1	1	1	1	1	1	2	1	1	1	1	1	1	3	3	1	1	3	1	1	2	2	3	3	2	2	1	2	3	3	3	1	1	1	1	4	2	3	2	1
3021030504	302	1	03	0504	2	1	2	2	2	1	1	1	2	2	3	2	2	2	3	3	2	2	3	2	3	2	2	1	2	3	3	4	2	2	3	3	2	3	3	2	123	14	1234	123	234	123	123	123	123
3021030522	302	1	03	0522	2	1	2	2	2	1	1	1	2	2	3	2	2	2	3	1	2	2	1	2	2	2	2	1	2	2	3	3	3	1	1	3	2	3	2	2	123	14	12	123	23	1234	123	123	13
3021030527	302	1	03	0527	2	1	2	2	2	1	1	1	2	1	2	2	4	1	1	1	1	1	1	1	1	2	2	3	1	1	1	1	2	2	2	2	2	3	3	3	2	3	4	3	4	4	3	2	2
3021030534	302	1	03	0534	2	1	2	2	1	1	1	1	2	2	3	2	2	2	4	1	2	4	3	4	3	4	2	1	2	4	3	4	3	2	1	3	4	3	3	4	123	14	123	12	5	1234	123	123	12
3021030537	302	1	03	0537	1	1	2	2	1	1	1	1	2	2	2	2	2	2	2	3	2	2	3	2	1	1	2	3	2	3	3	3	3	1	3	3	2	3	3	1	3	4	4	1	2	2	3	3	3
3021030540	302	1	03	0540	1	1	2	2	2	1	1	1	1	2	3	2	2	2	2	3	2	2	3	2	3	1	2	1	2	3	3	3	3	2	1	3	2	3	3	2	123	14	12	123	124	1234	123	123	13
3021030541	302	1	03	0541	1	1	2	2	1	1	1	1	2	1	3	2	2	3	3	3	2	2	3	2	3	1	2	1	2	3	3	4	3	1	1	3	2	3	3	2	3	14	123	123	234	1234	123	123	123
3021030551	302	1	03	0551	2	1	2	2	1	1	1	1	2	2	3	2	2	1	2	2	2	2	2	2	3	1	2	1	2	3	3	2	2	1	1	3	2	3	3	3	13	14	2	13	24	124	123	123	13
3021030561	302	1	03	0561	1	2	1	1	2	1	2	2	1	2	3	2	4	2	2	1	2	2	3	4	3	4	2	1	2	3	3	4	3	4	1	3	2	3	3	2	13	14	13	3	23	12	123	12	13
3021030572	302	1	03	0572	1	1	2	2	1	1	1	1	1	1	3	2	2	2	3	3	2	2	3	2	3	1	2	1	2	3	3	3	3	1	3	3	2	3	3	2	123	14	23	123	234	123	123	123	123
3021030596	302	1	03	0596	1	1	2	2	1	1	1	1	1	1	3	4	4	4	3	3	2	3	3	4	3	1	2	3	2	3	4	4	3	1	1	1	2	3	3	1	123	1234	1234	123	1234	1234	123	123	123
3021030601	302	1	03	0601	1	2	1	2	1	2	1	1	1	1	1	2	2	3	3	3	2	2	3	2	3	1	2	1	2	3	3	3	3	2	1	3	2	3	3	2	13	4	2	123	34	1234	123	123	123
3021030624	302	1	03	0624	2	1	2	2	1	1	1	1	2	1	3	4	2	2	4	4	2	2	3	4	4	4	2	1	2	3	3	4	3	4	1	4	2	3	3	4	123	14	13	12	5	1234	123	5	12
3021030687	302	1	03	0687	1	1	2	2	2	1	1	1	2	2	3	2	2	2	2	4	2	3	3	4	3	4	2	1	2	3	3	3	3	4	1	1	2	3	3	1	1	4	2	1	4	14	1	23	3
3021030698	302	1	03	0698	1	1	2	2	1	1	1	1	1	2	3	2	2	2	3	1	2	4	3	4	3	2	2	2	2	3	3	3	2	4	2	3	2	3	3	1	123	14	23	123	234	1234	123	123	123
3021030741	302	1	03	0741	1	1	2	2	1	1	1	1	1	1	3	2	4	2	2	4	3	2	3	2	3	2	4	1	2	2	3	3	2	2	1	3	2	3	4	1	1	4	3	1	2	1234	1234	123	1234
3021030769	302	1	03	0769	2	1	2	1	1	1	1	1	2	2	3	2	2	2	4	4	3	2	3	1	3	2	2	1	2	3	2	4	3	4	2	3	2	2	3	1	123	14	1234	123	1234	1234	123	123	123
3021040026	302	1	04	0026	1	1	2	2	2	1	1	1	1	2	3	2	2	2	1	3	2	2	3	2	3	1	2	1	1	3	3	1	3	3	1	1	2	3	3	1	13	14	4	12	24	1234	123	123	123
3021040028	302	1	04	0028	1	2	1	1	2	2	1	1	1	1	1	2	1	4	1	4	4	4	2	3	1	2	2	1	2	2	1	2	3	1	1	1	1	1	1	1	13	24	13	14	13	124	34	123	123
3021040037	302	1	04	0037	1	2	1	1	1	2	1	1	1	1	1	2	4	2	4	4	2	3	1	4	1	1	2	3	2	3	3	3	3	4	1	3	2	3	3	2	12	14	23	12	234	12	123	123	13
3021040045	302	1	04	0045	2	1	2	2	2	1	1	1	2	2	3	2	2	2	3	3	2	2	3	4	3	2	2	1	2	3	3	3	2	1	1	3	2	3	3	1	123	14	123	123	234	1234	123	123	123
3021040051	302	1	04	0051	2	1	2	1	1	1	1	1	1	1	3	2	2	3	2	3	3	4	3	4	3	1	2	2	1	3	4	4	3	4	1	1	2	3	3	2	13	1	5	123	12	1234	123	123	123
3021040071	302	1	04	0071	1	1	2	2	1	1	1	1	2	2	3	2	2	3	2	3	2	2	3	2	3	1	2	1	2	3	3	3	3	2	1	3	2	3	3	2	123	14	23	123	234	1234	123	123	123
3021040082	302	1	04	0082	1	1	2	2	1	1	1	1	1	2	3	2	2	3	3	3	2	2	3	2	3	1	2	1	2	3	3	1	3	2	1	3	2	3	3	2	123	14	123	123	234	1234	123	123	123
3021040110	302	1	04	0110	2	1	2	2	1	1	1	1	2	2	3	2	2	1	2	3	2	2	3	2	3	2	2	1	2	3	3	3	3	1	1	3	2	3	3	1	13	14	12	13	34	124	123	23	13
3021040169	302	1	04	0169	1	2	2	1	2	2	1	1	1	2	2	2	3	3	1	3	3	2	3	1	3	4	2	1	2	3	3	3	3	1	1	3	2	2	1	1	123	14	23	123	23	123	123	123	123
3021040220	302	1	04	0220	1	2	1	2	1	1	1	1	1	1	3	2	1	2	2	3	2	1	3	2	3	1	2	1	2	2	2	3	3	1	1	3	2	3	3	1	13	14	123	123	234	124	123	123	123
3021040241	302	1	04	0241	1	1	2	2	2	1	1	1	1	2	3	2	1	3	3	3	2	2	3	2	3	1	2	1	2	3	3	4	3	1	3	4	2	3	3	2	123	14	123	123	234	123	123	123	123
3021040285	302	1	04	0285	1	1	1	1	1	1	1	1	1	1	3	2	1	3	3	2	2	2	3	2	3	1	1	3	1	3	3	3	3	2	1	3	2	3	3	2	123	134	123	13	24	123	123	23	13
3021040290	302	1	04	0290	2	1	2	2	1	1	1	1	2	2	3	2	2	2	1	1	3	2	4	4	4	4	4	2	2	3	2	4	3	1	4	1	2	3	2	2	123	5	23	12	5	123	123	123	13
3021040304	302	1	04	0304	2	1	1	1	2	1	1	1	1	1	1	2	1	3	1	4	3	2	1	2	1	1	2	1	2	3	4	2	3	4	3	3	2	3	2	1	13	14	5	12	24	124	123	13	13
3021040305	302	1	04	0305	2	1	2	2	1	1	1	1	1	1	3	2	2	3	1	3	2	2	1	2	3	1	2	1	1	3	3	3	3	4	1	3	2	3	3	2	13	14	23	23	234	1234	123	123	123
3021040316	302	1	04	0316	2	1	2	2	1	1	1	1	2	2	3	2	2	3	3	3	2	2	3	2	3	1	2	1	2	3	3	3	3	2	1	3	2	3	3	2	123	14	23	123	234	1234	123	123	13
3021040379	302	1	04	0379	2	2	2	2	1	1	1	1	1	2	2	2	2	3	3	3	2	2	3	2	1	1	2	1	2	3	3	3	3	2	1	3	2	3	3	1	123	14	23	12	34	1234	23	123	13
3021040381	302	1	04	0381	2	1	2	2	1	1	1	1	2	2	3	2	2	2	3	3	2	2	3	2	3	1	2	1	2	3	3	3	3	2	1	2	2	3	3	2	123	14	24	123	124	1234	123	123	12
3021040421	302	1	04	0421	2	1	2	2	1	1	1	1	1	1	3	2	2	3	3	2	2	2	3	2	3	1	2	2	1	3	3	3	3	2	1	3	2	3	3	1	123	14	13	123	234	123	123	123	123
3021040428	302	1	04	0428	1	1	2	2	2	1	1	1	1	2	3	2	2	3	3	2	2	4	2	4	1	4	2	1	2	3	2	4	3	4	2	4	2	3	1	1	1	14	13	13	24	1234	123	23	123
3021040437	302	1	04	0437	2	1	2	1	1	1	1	1	1	1	2	2	3	2	2	2	3	2	3	3	3	1	2	1	2	3	3	3	2	2	1	3	2	3	3	1	12	4	2	13	24	12	123	123	13
3021040453	302	1	04	0453	2	1	2	2	1	1	1	1	1	2	3	2	1	3	1	3	2	2	3	2	1	2	2	1	1	3	3	3	3	1	3	3	2	3	3	1	123	14	23	123	24	123	123	123	13
3021040476	302	1	04	0476	1	1	2	1	1	1	1	1	1	1	3	2	2	3	3	3	3	2	3	2	3	1	3	1	2	3	3	3	3	4	1	3	2	3	3	2	123	14	12	123	34	1234	123	123	23
3021040477	302	1	04	0477	1	1	2	2	1	1	1	1	2	2	3	2	2	3	3	3	2	1	3	2	3	1	2	1	2	3	3	2	3	4	1	3	2	3	3	2	12	14	5	123	23	124	123	123	13
3021040478	302	1	04	0478	1	1	2	2	1	1	1	1	2	2	3	2	2	3	3	3	2	2	3	2	3	1	2	1	2	3	3	3	3	2	1	3	2	3	3	2	123	14	123	123	234	1234	123	123	123
3021040548	302	1	04	0548	2	1	2	2	1	1	1	1	1	2	3	2	2	3	3	3	2	4	1	2	1	4	2	1	2	3	3	3	3	1	1	1	2	3	3	1	123	14	5	123	24	1234	123	123	13
3021040560	302	1	04	0560	2	1	2	2	1	1	1	1	1	2	3	2	1	2	2	3	3	2	3	4	2	1	2	1	2	3	3	3	3	4	3	3	2	3	3	2	13	14	134	123	234	1234	123	123	123
3021040591	302	1	04	0591	2	1	2	2	2	1	1	1	2	2	3	2	2	3	3	4	2	2	3	2	3	1	2	1	2	3	3	3	3	2	1	3	2	3	3	2	123	14	123	123	234	1234	123	123	123
3021040652	302	1	04	0652	2	1	2	2	1	1	1	1	2	2	3	2	2	3	3	3	2	2	3	2	3	4	2	1	2	3	2	1	3	2	1	1	2	3	3	1	13	14	123	123	234	1234	123	123	123
3021040659	302	1	04	0659	2	1	2	2	2	1	1	1	1	2	3	2	2	3	3	3	2	2	1	2	3	1	2	1	1	3	3	3	3	1	1	3	2	3	3	2	123	14	123	123	234	1234	123	123	123
3021040667	302	1	04	0667	1	1	2	2	1	1	1	1	2	2	3	1	1	2	3	3	3	2	1	2	3	1	2	1	2	3	3	1	1	1	1	1	2	3	3	1	123	14	14	13	234	1234	123	123	123
3021040669	302	1	04	0669	1	1	2	2	2	1	1	1	1	2	3	2	4	4	1	4	2	2	1	2	3	1	2	1	2	3	3	3	3	2	1	2	2	3	3	2	123	14	123	123	234	1234	123	123	123
3021040725	302	1	04	0725	2	1	2	2	1	1	1	1	1	2	3	2	3	2	1	2	2	2	3	2	3	1	2	1	2	3	2	2	3	4	3	3	2	3	3	1	13	14	1	123	24	1234	123	123	13
3021040728	302	1	04	0728	1	1	1	2	1	1	1	1	1	2	3	2	3	2	3	3	2	2	3	2	3	1	2	1	2	3	3	3	3	3	1	3	2	3	3	3	123	14	123	123	234	1234	123	123	1234
3021040761	302	1	04	0761	2	1	2	2	1	1	1	1	2	2	2	3	2	2	2	3	3	2	3	2	1	2	2	1	2	2	3	2	3	1	1	3	2	3	3	1	13	13	12	123	34	124	123	13	123
3021040786	302	1	04	0786	1	1	2	2	1	1	1	1	1	2	3	2	2	1	2	1	2	2	3	2	3	2	2	1	2	3	3	3	1	1	2	2	2	3	2	2	123	14	1234	123	234	1234	123	123	123
3021040794	302	1	04	0794	2	1	2	2	1	1	1	1	2	2	3	2	1	3	1	3	2	2	3	2	3	1	2	1	1	3	3	3	3	4	3	3	2	3	3	1	13	14	23	12	24	123	123	123	13
3021040811	302	1	04	0811	2	1	2	2	1	2	1	1	2	2	3	2	2	2	4	3	2	2	3	2	3	1	2	1	2	3	3	3	3	1	1	1	2	3	3	2	123	14	34	123	34	1234	123	123	123
3021040892	302	1	04	0892	1	1	2	1	1	1	1	1	1	1	3	2	2	3	2	3	2	2	1	2	3	1	2	1	2	3	3	3	3	2	2	3	2	3	3	2	3	4	4	1	4	12	23	13	13
3021040948	302	1	04	0948	1	1	1	2	2	1	1	1	2	1	4	2	4	4	1	1	3	2	1	4	2	2	2	1	2	4	4	1	4	4	3	3	2	3	3	1	13	13	23	12	34	12	13	13	13
3022010019	302	2	01	0019	2	1	2	2	1	1	1	1	2	1	3	2	2	2	4	3	2	2	1	2	3	3	2	3	2	3	2	3	3	2	1	1	2	3	3	1	123	14	123	123	234	1234	123	123	123
3022010038	302	2	01	0038	2	1	2	2	2	1	1	1	1	2	3	2	2	3	3	1	2	2	3	3	1	1	2	1	1	3	3	4	3	1	1	3	2	3	3	2	123	14	34	123	24	124	123	123	23
3022010043	302	2	01	0043	1	1	2	2	1	1	1	1	1	2	3	2	2	2	3	3	2	2	3	2	3	1	2	3	2	3	3	3	3	1	1	3	2	3	3	2	123	14	124	123	234	1234	123	123	123
3022010082	302	2	01	0082	2	1	2	2	2	1	1	1	2	2	3	2	1	3	3	3	2	2	3	2	2	4	2	1	2	3	3	3	2	1	1	3	2	3	3	3	123	14	124	123	234	124	123	123	13
3022010119	302	2	01	0119	2	1	2	2	1	1	1	1	2	2	3	2	2	4	4	4	2	2	3	2	1	4	2	1	2	3	3	3	4	1	4	3	2	3	3	1	123	14	123	123	234	1234	123	123	123
3022010126	302	2	01	0126	2	1	2	1	1	1	1	1	1	2	1	2	2	3	3	4	2	2	3	3	1	4	2	1	2	3	3	1	3	4	2	1	2	3	3	1	123	14	4	13	34	124	23	123	13
3022010136	302	2	01	0136	2	1	2	1	1	1	1	1	2	2	2	3	1	3	3	3	2	4	3	3	3	4	2	1	2	3	3	4	3	4	1	1	2	3	3	1	123	14	1234	123	23	1234	23	23	13
3022010144	302	2	01	0144	2	1	2	2	1	1	1	1	1	1	3	4	2	3	4	3	2	2	3	2	3	3	2	1	2	3	3	3	3	2	1	3	2	3	3	1	123	14	234	123	1234	123	123	123	13
3022010242	302	2	01	0242	2	1	2	2	1	1	1	1	2	2	3	2	2	3	3	3	2	3	3	2	3	1	2	1	2	3	3	3	3	1	3	3	2	3	3	2	3	4	3	123	234	1234	123	123	123
3022010254	302	2	01	0254	2	1	2	2	1	1	1	1	2	1	3	2	2	3	3	3	2	4	1	2	3	1	2	3	2	3	3	4	3	1	3	1	2	3	3	2	123	14	123	123	234	1234	123	123	123
3022010298	302	2	01	0298	1	1	2	2	1	1	1	1	1	2	3	2	2	4	4	3	2	2	3	4	3	1	2	1	1	3	3	3	3	1	1	4	2	3	3	2	3	14	12	123	24	12	123	123	23
3022010327	302	2	01	0327	2	1	2	2	1	1	1	1	2	2	3	2	2	3	3	3	2	4	3	2	3	1	2	1	2	3	3	4	2	1	1	3	2	3	3	1	123	14	123	123	234	1234	123	13	123
3022010338	302	2	01	0338	2	1	2	2	1	1	1	1	1	2	3	2	2	3	1	3	2	2	3	2	3	1	2	1	2	3	3	3	3	2	1	3	2	3	3	1	123	14	234	123	234	1234	23	123	23
3022010347	302	2	01	0347	2	1	2	2	1	1	1	1	2	2	3	2	2	3	3	3	2	2	3	2	3	1	2	3	2	3	3	3	3	1	1	3	2	3	3	2	123	14	123	123	234	1234	123	123	123
3022010357	302	2	01	0357	1	1	2	2	1	1	1	1	1	2	2	2	2	3	4	3	2	2	3	2	3	1	2	1	2	3	3	3	2	4	3	1	2	3	3	3	123	14	24	123	234	123	123	123	123
3022010467	302	2	01	0467	2	1	2	2	1	1	1	1	2	2	3	2	1	3	3	3	2	2	3	2	3	1	2	3	2	3	2	3	3	2	1	3	2	3	3	2	123	14	1234	123	234	1234	123	123	123
3022010469	302	2	01	0469	2	1	2	2	1	1	1	1	2	2	3	2	1	3	3	3	2	2	3	2	3	1	2	1	2	3	3	3	3	2	1	3	2	3	3	2	123	14	234	123	234	1234	123	123	13
3022010488	302	2	01	0488	1	1	2	2	2	1	1	1	1	2	3	1	2	3	3	3	2	2	3	2	3	1	2	1	2	3	3	2	3	1	1	1	2	3	3	2	123	14	12	123	234	1234	123	123	13
3022010494	302	2	01	0494	1	2	1	1	1	2	1	1	1	1	2	2	1	3	2	1	2	2	3	4	1	1	4	1	2	2	3	2	4	4	1	1	2	3	3	1	13	13	13	5	23	12	13	5	12
3022010496	302	2	01	0496	2	1	2	2	1	1	1	1	1	1	3	2	2	3	2	3	2	3	3	2	3	1	2	1	2	3	3	2	3	1	1	2	2	3	3	1	123	134	123	123	234	1234	123	123	123
3022010497	302	2	01	0497	2	1	2	2	1	1	1	1	1	2	2	2	1	2	3	3	2	4	3	2	1	1	2	1	2	3	3	3	3	2	2	3	2	3	3	2	123	14	23	123	234	123	123	123	123
3022010539	302	2	01	0539	2	1	2	2	1	1	1	1	2	2	3	2	1	3	3	3	2	3	3	2	3	1	2	1	2	3	3	3	3	1	3	3	2	3	3	1	123	14	234	123	234	1234	123	23	13
3022010566	302	2	01	0566	2	1	2	2	2	1	1	1	2	2	3	2	2	3	3	2	3	3	1	2	3	1	3	1	2	3	3	3	3	1	1	3	2	3	3	3	123	14	234	13	234	123	123	123	123
3022010589	302	2	01	0589	2	1	2	2	1	1	1	1	2	2	3	2	1	1	2	3	2	4	3	2	3	4	2	1	2	3	1	3	2	4	1	3	2	3	4	2	123	14	123	13	23	1234	123	1	3
3022010591	302	2	01	0591	2	1	2	2	1	1	1	1	1	2	2	2	2	3	3	3	2	2	3	2	1	3	2	1	3	3	3	3	3	1	1	3	2	3	3	1	123	14	23	12	24	123	123	123	13
3022010632	302	2	01	0632	2	1	2	2	1	1	1	1	2	2	3	2	2	3	3	3	2	4	3	2	3	4	2	1	2	3	3	4	3	4	1	3	2	3	3	2	123	14	23	123	234	1234	123	13	123
3022010652	302	2	01	0652	2	1	2	2	1	1	1	1	2	2	3	2	2	2	3	3	2	4	4	2	3	4	2	1	2	3	3	4	3	4	1	3	2	3	3	1	13	14	13	123	234	123	123	123	123
3022010671	302	2	01	0671	2	1	2	2	1	1	1	1	2	2	3	2	2	3	3	3	2	2	3	2	3	1	2	1	2	3	3	3	3	1	1	3	2	3	3	2	123	14	23	123	234	1234	123	123	123
3022010709	302	2	01	0709	2	1	2	2	1	1	1	1	2	2	3	2	2	3	3	3	2	2	3	2	3	1	2	1	2	3	3	3	3	1	2	3	2	3	3	1	123	14	234	123	234	1234	123	123	13
3022010727	302	2	01	0727	2	2	2	1	2	1	1	1	1	2	3	2	2	3	2	2	2	4	3	2	1	1	2	2	2	3	4	3	3	4	1	4	2	3	3	2	13	14	5	12	34	12	123	3	3
3022010732	302	2	01	0732	2	1	2	2	1	1	1	1	1	2	1	2	2	1	2	4	2	2	1	2	3	4	2	3	1	3	3	2	2	1	3	1	2	2	3	1	13	4	23	12	24	12	23	123	13
3022010755	302	2	01	0755	2	1	2	2	1	1	1	1	2	2	3	2	2	3	3	1	2	2	3	2	1	1	2	2	2	3	2	2	3	2	3	3	2	3	3	2	13	14	123	123	234	1234	123	123	13
3022010757	302	2	01	0757	2	1	2	2	1	1	1	1	2	2	3	2	2	3	3	3	2	2	3	2	3	2	2	1	2	3	2	3	3	2	1	3	2	3	3	2	123	14	123	123	234	1234	123	123	123
3022010766	302	2	01	0766	1	1	2	2	2	1	1	1	2	1	2	2	1	3	4	1	2	4	1	4	3	3	2	3	2	3	4	4	1	4	3	3	2	2	3	2	13	124	13	123	234	123	3	123	123
3022010775	302	2	01	0775	2	1	2	2	1	1	1	1	2	2	2	2	2	3	3	3	2	2	3	2	3	1	2	1	2	3	3	4	3	2	1	3	2	3	2	2	123	14	2	123	234	12	123	123	123
3022010787	302	2	01	0787	2	1	2	2	1	1	1	1	1	2	3	2	2	3	3	3	2	2	3	2	3	1	2	1	2	3	3	3	3	1	1	3	2	3	3	2	123	14	23	123	234	123	123	123	13
3022010790	302	2	01	0790	2	1	2	2	1	1	1	1	2	2	3	2	2	3	3	3	2	2	3	2	3	1	2	3	2	3	3	3	3	1	1	2	2	3	3	3	123	14	1234	123	234	1234	123	123	123
3022010806	302	2	01	0806	2	1	2	2	1	1	1	1	2	2	3	2	2	3	3	3	2	2	3	2	3	1	2	1	2	3	3	2	3	2	1	3	2	3	3	2	123	14	1234	123	234	1234	123	123	13
3022010832	302	2	01	0832	1	1	2	2	1	1	1	1	2	2	3	2	2	2	2	3	2	2	3	2	3	3	2	1	2	3	4	2	3	1	3	1	2	3	3	1	123	14	234	123	234	1234	123	123	123
3022010843	302	2	01	0843	2	1	2	2	2	1	1	1	2	2	3	2	2	3	3	3	2	4	3	2	3	1	2	1	2	3	3	3	3	4	1	3	2	3	3	2	123	14	23	123	24	123	123	123	13
3022010888	302	2	01	0888	2	1	2	2	1	1	1	1	2	2	3	2	2	3	3	3	2	2	1	2	3	1	2	2	2	3	3	3	3	2	2	1	2	3	3	2	123	4	123	123	234	1234	123	123	123
3022010908	302	2	01	0908	2	1	2	2	1	1	1	1	2	2	3	2	2	3	3	3	2	2	3	2	3	1	2	1	2	3	3	3	3	2	1	3	2	3	3	2	123	14	12	123	234	1234	123	123	123
3022010923	302	2	01	0923	2	1	2	2	2	1	1	1	2	2	3	2	2	3	3	3	2	2	3	2	3	1	2	1	2	3	3	3	3	1	1	3	2	3	3	1	123	14	23	123	234	1234	123	123	123
3022020036	302	2	02	0036	2	1	2	2	1	1	1	2	2	1	1	4	4	1	4	4	4	4	4	4	1	4	4	2	2	4	4	4	3	4	1	2	4	2	4	4	5	5	5	123	5	5	123	5	5
3022020041	302	2	02	0041	2	1	2	2	2	2	1	1	2	2	2	2	4	1	4	3	3	4	3	4	1	4	2	1	2	4	3	4	3	4	1	3	2	4	4	1	13	124	5	123	5	124	123	5	5
3022020044	302	2	02	0044	2	1	2	2	1	1	1	1	2	1	3	2	2	3	1	3	2	2	3	2	3	1	2	1	2	2	3	3	3	2	1	1	2	3	3	2	12	23	23	123	12	124	23	14	12
3022020063	302	2	02	0063	1	1	2	2	1	1	1	1	1	2	3	2	2	3	4	3	2	4	3	2	3	3	2	1	1	3	3	3	3	2	1	3	2	3	3	2	13	14	12	123	234	124	23	23	23
3022020105	302	2	02	0105	2	1	2	2	1	1	1	1	1	1	3	2	4	3	3	4	2	2	3	4	1	2	2	2	2	3	3	4	2	4	1	2	2	3	3	1	123	14	12	123	24	1234	123	123	123
3022020117	302	2	02	0117	1	1	2	1	1	1	1	1	2	1	3	2	3	1	1	3	3	4	3	2	1	1	2	1	1	1	3	4	3	3	2	3	2	3	3	2	123	123	123	123	1234	124	123	23	1234
3022020120	302	2	02	0120	2	1	2	2	2	1	1	1	2	2	2	2	4	4	3	4	3	4	1	4	2	2	3	1	2	3	3	4	1	2	3	3	2	3	4	2	1	1	5	1	5	123	123	123	5
3022020121	302	2	02	0121	1	1	2	2	1	1	1	1	2	1	3	2	2	2	3	4	2	2	3	2	1	1	2	2	2	3	3	4	2	4	3	3	2	3	2	4	123	14	5	123	5	1234	123	123	123
3022020126	302	2	02	0126	2	1	2	2	1	1	1	1	2	2	3	2	2	3	3	3	2	2	3	4	1	2	2	2	2	2	3	4	3	1	1	3	2	3	2	1	123	14	123	123	234	1234	123	123	123
3022020133	302	2	02	0133	1	2	1	1	1	1	1	1	1	2	3	1	4	3	3	4	4	4	3	4	3	4	4	2	2	4	4	4	3	4	1	4	2	2	3	3	123	1234	5	123	5	5	4	5	5
3022020140	302	2	02	0140	1	1	2	2	1	1	1	1	1	2	3	2	2	2	3	3	2	2	3	4	1	2	2	1	2	3	4	4	3	4	1	3	2	3	2	1	123	13	12	123	5	1234	123	123	13
3022020166	302	2	02	0166	2	1	2	2	1	1	1	1	2	2	3	2	2	3	3	3	3	2	1	2	3	1	2	1	2	3	3	3	3	1	1	3	2	3	3	2	123	14	12	123	34	1234	123	123	123
3022020192	302	2	02	0192	2	1	2	2	1	1	1	1	1	1	3	2	2	3	3	3	2	2	3	2	3	2	2	1	2	3	3	4	3	2	1	1	2	3	3	1	123	14	123	123	234	124	123	123	13
3022020194	302	2	02	0194	2	1	2	1	1	1	1	1	2	2	3	2	1	2	3	3	2	2	3	2	3	2	2	1	2	3	4	2	3	1	1	3	2	3	3	2	123	14	1234	123	234	1234	123	123	123
3022020196	302	2	02	0196	2	1	2	2	2	1	1	1	2	2	3	2	1	3	3	3	2	4	3	2	3	1	2	1	2	3	3	4	3	1	1	3	2	3	3	2	123	134	123	13	234	1234	123	123	13
3022020240	302	2	02	0240	2	2	2	2	1	2	1	1	2	2	1	2	4	3	3	1	2	4	3	4	3	1	2	1	2	3	3	3	3	4	1	3	2	3	1	2	123	124	12	123	234	12	123	13	123
3022020255	302	2	02	0255	1	1	2	2	2	1	1	1	2	2	3	2	2	3	3	3	3	2	3	3	1	1	2	1	1	1	3	4	3	2	1	3	2	3	2	2	123	14	23	123	234	12	123	123	123
3022020277	302	2	02	0277	1	1	2	2	1	1	1	1	2	2	3	1	4	3	4	4	2	2	3	4	3	4	2	2	2	4	2	4	2	4	2	3	2	3	3	2	123	14	123	123	1234	5	123	13	123
3022020334	302	2	02	0334	1	1	2	2	1	1	1	1	1	2	3	2	1	1	3	3	2	2	3	2	3	1	2	1	2	3	3	3	2	1	3	4	2	3	1	2	123	14	124	123	234	1234	123	23	13
3022020345	302	2	02	0345	1	1	1	2	1	1	1	1	1	1	4	2	2	1	2	4	2	4	3	4	3	3	2	3	2	4	4	2	3	4	1	4	2	3	1	2	123	14	5	123	23	12	123	5	12
3022020375	302	2	02	0375	2	1	2	1	1	1	1	1	1	2	3	2	1	2	1	3	2	2	3	3	3	2	2	1	2	3	3	2	3	1	3	1	2	3	3	1	1	1	123	123	234	1234	123	1234	123
3022020418	302	2	02	0418	1	2	2	2	1	1	1	1	2	2	3	2	2	2	2	3	2	2	1	4	3	1	2	1	1	3	3	3	3	1	1	3	2	3	3	3	123	14	13	13	24	124	23	123	23
3022020435	302	2	02	0435	2	2	2	1	1	1	2	1	1	1	3	4	4	3	3	4	2	1	3	4	1	1	2	1	2	3	3	2	3	4	1	3	2	3	3	2	123	14	12	123	23	12	123	5	13
3022020449	302	2	02	0449	1	2	1	1	1	1	1	1	1	1	3	2	4	1	2	4	2	2	3	3	3	2	2	3	2	2	4	3	3	4	1	4	2	3	3	1	123	14	1234	123	134	124	123	23	12
3022020450	302	2	02	0450	2	1	2	2	1	1	1	1	2	2	3	2	2	2	3	3	2	2	3	2	3	1	2	1	2	2	3	3	3	2	1	1	2	3	3	2	123	24	23	123	34	1234	123	123	13
3022020464	302	2	02	0464	1	1	2	2	1	1	1	1	1	2	3	4	4	3	1	4	3	4	3	2	1	3	2	1	2	3	3	4	3	4	1	3	2	3	3	2	123	14	123	123	134	1234	123	123	13
3022020469	302	2	02	0469	2	1	2	1	1	1	1	1	1	1	3	4	4	2	3	3	3	4	4	4	1	2	4	1	2	4	4	4	3	4	1	1	2	2	3	2	13	14	5	123	24	5	1	34	13
3022020480	302	2	02	0480	2	2	2	2	2	1	1	1	1	2	3	2	2	3	1	3	2	2	3	2	2	2	2	3	2	3	3	3	3	1	1	1	2	3	1	2	123	134	123	123	234	1234	123	123	123
3022020496	302	2	02	0496	2	1	2	2	1	1	1	1	2	2	3	2	2	3	3	3	2	2	3	2	3	4	2	2	2	3	4	2	3	1	1	3	2	3	3	2	123	14	24	123	234	1234	123	123	13
3022020528	302	2	02	0528	1	1	1	2	1	1	1	1	1	1	3	2	1	3	3	2	2	3	1	2	3	1	2	1	2	3	3	1	3	4	1	3	2	3	2	2	123	14	12	123	234	123	123	123	13
3022020536	302	2	02	0536	1	1	2	2	2	1	1	1	2	2	3	2	2	3	3	4	2	2	3	2	3	1	2	1	1	3	3	2	3	4	1	1	2	3	2	2	13	14	23	123	234	12	123	123	123
3022020570	302	2	02	0570	1	1	1	2	2	1	1	1	2	1	3	2	2	1	3	3	3	2	1	2	1	1	2	1	2	2	3	4	3	4	1	3	2	3	3	1	13	14	23	123	24	123	123	123	123
3022020616	302	2	02	0616	1	1	2	2	1	1	1	1	1	1	3	2	1	3	3	4	3	3	3	4	3	1	2	1	2	3	3	2	3	4	1	3	2	3	1	2	13	14	12	123	234	12	123	3	13
3022020617	302	2	02	0617	1	1	2	2	1	1	1	1	1	1	3	2	1	3	3	4	2	2	1	2	3	1	2	1	2	3	3	2	3	4	1	3	2	3	1	2	13	14	23	12	23	12	123	13	13
3022020736	302	2	02	0736	2	1	2	2	1	1	1	1	2	2	3	2	4	3	3	3	2	2	3	2	3	1	2	1	2	3	3	3	3	1	1	1	2	3	3	1	13	14	1234	123	234	1234	123	123	123
3022020812	302	2	02	0812	2	1	2	1	1	1	1	1	1	2	4	2	2	3	3	3	2	2	3	3	1	1	2	3	2	3	4	4	3	4	1	2	2	3	3	2	123	124	24	123	234	1234	3	123	123
3022020818	302	2	02	0818	2	2	2	2	2	1	1	1	1	2	2	2	2	3	3	4	3	2	3	2	3	1	1	1	2	2	3	1	3	1	1	3	2	3	2	2	123	14	12	123	234	124	123	123	123
3022020866	302	2	02	0866	1	1	1	1	1	2	1	1	2	1	2	4	4	3	4	3	3	4	3	4	1	4	4	1	1	3	4	4	3	4	1	4	2	3	3	2	123	14	234	123	234	1234	123	123	12
3022020892	302	2	02	0892	1	1	2	1	1	2	1	1	1	1	2	1	1	4	3	2	2	2	3	1	3	3	1	3	2	2	2	3	3	1	1	4	2	3	2	1	13	134	14	123	24	12	13	123	23
3022020895	302	2	02	0895	1	1	1	2	1	2	1	1	1	1	3	2	1	3	3	4	2	2	3	4	1	1	2	1	2	2	3	1	3	4	1	3	2	3	3	1	123	14	23	123	234	124	123	123	123
3022020897	302	2	02	0897	1	1	2	2	2	1	1	1	2	2	3	2	4	4	4	3	2	4	3	2	3	1	2	1	2	3	3	4	3	2	1	3	2	3	3	3	123	14	1234	123	34	1234	123	123	13
3022020898	302	2	02	0898	1	1	2	1	1	1	1	1	2	2	1	2	2	3	3	1	2	4	3	2	2	1	2	1	1	3	4	2	2	4	3	3	2	3	1	2	12	14	34	123	24	124	123	123	123
3022020931	302	2	02	0931	2	1	2	2	1	1	1	1	2	2	3	2	2	2	3	3	2	2	3	4	2	1	2	1	2	3	3	4	3	2	1	3	2	3	3	2	3	4	13	123	234	1234	123	123	123
3022020957	302	2	02	0957	1	2	1	1	1	1	1	1	1	1	3	4	3	3	3	1	2	2	1	3	3	3	3	2	2	3	2	2	3	1	3	2	2	3	1	1	123	1234	1234	123	234	1234	123	123	1234
3022030075	302	2	03	0075	2	1	2	2	1	1	1	1	2	2	3	2	2	3	3	3	2	2	3	2	3	1	2	1	2	3	3	4	2	2	2	3	2	3	3	1	13	14	12	123	34	1234	123	123	123
3022030277	302	2	03	0277	2	1	2	2	1	1	1	1	2	2	3	2	4	4	3	4	4	4	4	4	1	4	4	1	2	2	2	4	3	1	1	3	2	3	1	3	123	14	24	123	234	124	123	123	123
3022030297	302	2	03	0297	2	1	2	2	1	1	1	1	1	1	4	2	4	3	2	2	2	2	3	2	3	4	2	2	2	3	2	4	4	2	1	3	2	3	2	1	123	134	12	123	12	1234	123	123	1234
3022030357	302	2	03	0357	2	1	2	2	2	1	1	1	1	1	3	2	1	3	3	3	3	2	3	2	3	1	2	1	2	3	3	3	3	2	1	3	2	3	3	2	123	14	1234	123	23	1234	123	123	123
3022030412	302	2	03	0412	2	1	2	2	1	1	1	1	2	2	3	2	2	2	3	4	2	2	1	2	1	1	2	1	2	3	3	3	3	4	3	3	2	3	3	1	13	14	24	123	234	1234	123	123	13
3022030434	302	2	03	0434	2	2	2	2	1	1	1	1	1	1	3	2	2	2	1	1	2	2	3	1	3	1	2	2	2	3	3	3	2	1	1	2	2	2	1	1	123	14	23	123	1234	1234	12	123	1234
3022030474	302	2	03	0474	2	1	2	2	1	1	1	1	2	2	3	2	2	2	3	3	2	2	3	2	3	1	2	3	2	3	3	3	3	2	2	1	2	3	3	1	13	14	23	123	234	123	123	123	13
3022030484	302	2	03	0484	2	1	2	2	1	1	1	1	1	2	3	2	2	3	3	3	2	2	3	2	3	1	2	1	1	3	3	3	3	2	1	3	2	3	2	3	123	14	234	123	234	1234	123	123	123
3022030636	302	2	03	0636	2	1	2	2	2	1	1	1	2	2	3	2	2	2	2	1	3	2	3	2	3	1	2	1	2	3	3	3	3	2	1	3	2	3	3	3	123	14	23	123	23	123	123	123	123
3022030683	302	2	03	0683	2	1	2	2	1	1	1	1	2	2	3	2	2	2	3	3	2	2	3	2	3	1	2	3	2	2	3	1	2	3	3	1	2	3	3	2	123	14	12	123	234	1234	123	123	13
3022030745	302	2	03	0745	1	1	2	2	1	1	1	1	1	1	3	2	2	3	3	3	2	2	3	2	3	1	2	2	2	3	3	4	3	1	1	3	2	3	3	2	13	14	12	12	24	123	123	123	123
3022030756	302	2	03	0756	2	1	2	2	1	1	1	1	2	2	3	2	2	3	3	3	2	2	3	1	3	1	2	3	2	3	3	3	3	1	2	3	2	3	3	1	13	14	23	123	23	1234	123	123	23
3022030763	302	2	03	0763	1	1	2	2	1	1	1	1	2	2	4	2	2	4	1	4	3	4	1	4	1	4	2	1	2	3	3	3	3	2	4	3	2	3	2	2	13	24	23	13	23	124	123	123	123
3022030786	302	2	03	0786	2	1	2	2	1	1	1	2	2	2	4	2	2	4	2	4	3	4	2	2	1	1	2	1	2	3	3	4	3	4	1	4	2	3	3	2	13	14	12	13	24	124	123	123	123
3022030804	302	2	03	0804	2	1	2	2	1	1	1	1	2	2	3	2	2	3	3	3	2	2	3	2	3	3	2	1	2	3	3	3	3	1	1	1	2	3	3	2	123	14	123	123	234	1234	123	123	123
3022030829	302	2	03	0829	2	1	2	1	2	1	1	1	2	2	3	2	2	2	2	3	2	4	3	4	1	1	2	1	2	3	3	3	3	4	1	3	2	3	3	3	13	14	23	123	234	1234	123	123	13
3022030922	302	2	03	0922	1	1	2	2	2	1	1	1	1	2	3	2	2	3	3	3	2	2	1	4	2	1	4	1	2	3	2	3	3	4	1	3	2	3	4	1	123	14	12	13	24	1234	123	123	23
3022030947	302	2	03	0947	2	1	2	2	1	1	1	1	2	2	3	2	2	2	3	2	2	2	3	2	3	1	2	1	2	3	3	4	3	1	2	3	2	3	3	1	123	14	123	123	234	1234	123	123	123
3022031328	302	2	03	1328	2	1	2	2	2	1	1	1	1	2	3	2	2	2	3	3	2	2	3	2	3	1	2	1	1	3	3	3	3	1	1	3	2	3	3	2	13	14	124	123	234	1234	123	123	123
3022031333	302	2	03	1333	1	1	2	2	1	1	1	1	1	2	3	2	1	3	2	1	3	4	3	2	3	2	2	1	1	3	2	2	3	2	2	3	2	3	2	1	13	14	23	123	234	1234	123	123	123
3022031449	302	2	03	1449	2	2	2	1	2	2	1	1	1	1	4	2	4	4	4	4	4	2	3	4	3	1	2	2	2	3	3	3	3	4	1	3	2	3	3	2	12	34	23	123	24	123	123	13	13
3022031479	302	2	03	1479	1	1	2	2	1	1	1	1	1	1	3	2	3	3	2	3	2	2	3	2	3	1	2	1	2	3	3	3	3	2	3	1	2	3	3	1	123	14	24	123	234	1234	123	123	123
3022031499	302	2	03	1499	1	1	2	2	1	1	1	1	2	2	3	2	2	2	3	1	2	2	3	2	3	4	2	1	2	3	3	3	3	2	1	3	2	3	2	2	123	14	123	123	24	123	123	123	123
3022031561	302	2	03	1561	2	1	2	1	1	1	1	1	2	1	3	2	2	3	2	4	2	2	3	2	1	1	2	1	2	3	3	3	3	1	1	3	2	3	2	1	123	14	23	123	24	12	123	123	13
3022031642	302	2	03	1642	2	1	2	2	1	1	1	1	2	2	3	2	2	3	1	2	2	2	3	2	3	1	2	1	1	3	3	3	3	1	1	3	2	3	3	1	13	14	23	123	234	123	123	123	13
3022031654	302	2	03	1654	2	1	2	2	2	1	1	1	2	2	3	2	1	3	3	3	2	2	3	2	1	1	2	1	2	3	3	3	3	1	1	3	2	3	3	1	13	14	23	123	1234	1234	123	123	123
3022031692	302	2	03	1692	2	1	2	2	1	1	1	1	2	2	3	2	2	3	3	3	2	2	3	2	3	1	2	3	2	3	3	3	3	2	1	3	2	3	3	2	123	14	12	123	234	1234	123	123	13
3022031712	302	2	03	1712	2	1	2	2	1	1	1	1	2	2	3	2	2	3	3	3	2	2	3	2	3	1	2	1	2	3	3	3	3	1	1	3	2	3	3	2	123	14	123	123	24	1234	123	123	123
3022031722	302	2	03	1722	2	1	2	2	1	1	1	1	1	2	3	2	2	3	3	3	2	4	3	2	3	1	2	1	2	3	3	4	3	1	1	1	2	3	3	2	123	14	234	123	234	123	123	123	13
3022031726	302	2	03	1726	2	1	2	2	1	1	1	1	1	2	3	1	2	2	3	3	3	2	3	2	3	1	2	1	2	3	3	3	3	1	1	3	2	3	3	2	123	14	123	123	234	1234	123	123	123
3022031767	302	2	03	1767	2	1	2	1	2	1	1	1	1	2	2	2	2	1	2	3	3	2	3	2	1	2	2	2	1	3	3	1	3	4	1	4	2	3	3	3	13	14	24	13	23	12	23	12	12
3022031818	302	2	03	1818	2	1	2	2	1	1	1	1	2	2	3	2	2	3	3	3	2	2	1	2	3	1	2	2	2	3	3	2	3	3	1	1	2	3	3	2	123	14	123	13	24	1234	123	123	123
3022031911	302	2	03	1911	2	1	2	2	1	1	1	1	2	2	3	2	2	2	2	2	2	2	3	2	3	4	2	1	2	3	3	3	3	4	1	3	2	3	3	3	123	14	12	123	24	1234	123	123	123
3022031919	302	2	03	1919	2	1	2	2	1	1	1	1	2	2	3	2	2	3	3	3	2	2	3	2	3	1	2	1	2	3	3	3	3	1	1	3	2	3	3	2	123	14	23	123	24	1234	123	123	13
3022031979	302	2	03	1979	2	1	2	2	2	1	1	1	2	2	3	2	2	2	2	1	2	2	3	2	3	1	2	1	2	3	3	3	3	2	3	3	2	3	3	2	123	14	123	123	234	1234	123	123	123
3022032062	302	2	03	2062	2	1	2	2	1	1	1	1	2	2	3	2	2	3	2	2	2	2	3	2	2	2	2	1	2	3	3	3	3	1	1	3	2	3	3	2	123	14	234	123	234	1234	123	123	123
3022032071	302	2	03	2071	2	1	2	2	1	1	1	1	2	2	3	2	2	2	3	1	2	2	3	4	3	2	2	1	2	2	3	4	3	4	1	4	2	3	4	2	13	34	12	123	34	12	23	123	123
3022032074	302	2	03	2074	2	1	2	2	1	1	1	1	2	2	3	2	2	2	3	3	2	4	3	2	3	3	2	1	2	3	3	3	3	1	1	3	2	3	3	1	123	14	123	12	234	1234	123	123	123
3022032086	302	2	03	2086	2	1	2	2	2	1	1	1	2	2	3	2	2	3	3	3	3	2	1	2	3	1	2	1	2	3	3	3	3	1	1	3	2	3	3	2	123	14	12	123	234	1234	123	123	13
3022032107	302	2	03	2107	1	1	2	2	1	1	1	1	1	2	3	2	1	2	1	1	3	3	3	2	1	2	2	1	2	3	2	3	2	1	1	2	2	3	1	1	13	14	23	13	24	12	123	123	13
3022032116	302	2	03	2116	1	2	1	1	2	1	1	1	1	1	3	2	1	3	3	3	3	2	3	3	3	4	2	4	4	3	4	4	2	4	1	3	1	3	3	3	12	13	13	123	23	12	123	123	13
3022032205	302	2	03	2205	2	1	2	2	1	1	1	1	2	2	3	2	2	1	3	3	2	4	3	2	1	1	2	1	2	3	3	2	3	1	1	3	2	3	3	2	13	14	23	123	23	1234	123	123	13
3022032236	302	2	03	2236	2	1	1	2	1	1	1	1	2	2	3	1	2	3	1	3	3	2	1	2	3	1	2	1	2	3	3	3	3	1	1	3	2	2	3	2	123	14	14	123	1234	1234	123	123	123
3022040073	302	2	04	0073	2	1	2	2	2	1	1	1	2	2	3	2	1	3	3	3	2	2	3	2	3	1	2	1	2	3	3	3	3	1	1	3	2	3	3	2	123	14	123	123	234	1234	123	123	123
3022040111	302	2	04	0111	2	1	2	2	1	1	1	1	1	2	3	2	2	3	3	3	2	2	3	2	3	2	2	1	2	3	3	3	3	1	1	3	2	3	3	2	1234	14	1234	123	234	123	123	123	1234
3022040122	302	2	04	0122	1	1	2	2	1	1	1	1	2	2	3	3	2	3	3	3	2	2	1	2	3	1	2	2	2	3	2	1	3	1	1	3	2	3	3	1	123	124	123	123	234	1234	123	123	1234
3022040132	302	2	04	0132	2	1	2	2	1	1	1	1	2	2	2	2	2	3	1	3	2	2	3	1	3	3	2	1	2	3	3	4	3	1	3	3	2	3	3	2	123	14	234	123	234	1234	123	123	123
3022040196	302	2	04	0196	1	1	2	2	2	1	1	1	2	2	3	1	1	3	3	3	2	3	3	3	1	1	2	3	1	3	3	4	3	1	1	3	2	3	3	2	1234	14	23	123	1234	1234	123	123	134
3022040221	302	2	04	0221	2	1	1	2	1	1	1	1	1	1	2	2	3	3	2	3	2	4	2	2	1	4	2	1	1	3	3	4	3	4	1	3	2	3	3	1	13	14	5	123	1234	1234	123	123	13
3022040226	302	2	04	0226	2	1	2	2	1	1	1	1	2	2	3	2	1	3	3	3	2	2	3	2	3	1	2	1	2	3	3	1	3	1	1	3	2	3	3	2	123	14	24	123	23	1234	123	123	12
3022040242	302	2	04	0242	2	1	2	2	1	1	1	1	1	2	3	2	1	3	3	3	2	2	3	1	3	1	2	3	2	3	3	3	3	1	1	2	2	3	3	3	123	14	234	123	234	1234	123	123	123
3022040244	302	2	04	0244	2	1	2	2	1	1	1	1	2	1	3	2	2	3	2	3	2	2	3	2	3	3	2	2	2	3	3	3	3	1	1	3	2	3	3	1	13	14	23	123	234	123	123	123	123
3022040294	302	2	04	0294	1	1	2	2	1	1	1	1	2	2	3	2	2	3	3	3	2	1	3	2	3	1	3	3	2	3	3	2	3	1	1	3	3	3	3	2	123	14	123	123	234	1234	123	123	123
3022040298	302	2	04	0298	1	1	2	2	2	1	1	1	2	1	3	2	2	3	4	1	2	2	3	2	3	4	2	3	2	3	3	3	3	4	1	3	2	3	2	2	13	14	23	23	23	123	123	123	123
3022040331	302	2	04	0331	2	1	2	2	1	1	1	1	1	1	2	3	2	3	3	3	2	2	3	2	3	1	2	1	2	3	3	3	3	2	1	3	2	3	3	2	13	14	123	123	24	1234	123	123	123
3022040377	302	2	04	0377	2	1	2	1	1	1	1	1	1	2	3	2	2	1	4	3	2	2	3	2	1	1	2	3	1	3	3	3	3	1	1	3	2	3	3	2	1	14	123	123	234	123	123	123	123
3022040394	302	2	04	0394	2	1	2	2	1	1	1	1	1	1	3	2	2	2	3	3	2	2	3	2	1	1	2	3	2	3	3	3	3	4	1	3	2	3	1	2	123	14	124	123	124	1234	123	123	123
3022040396	302	2	04	0396	2	1	2	2	1	1	1	1	1	1	3	2	2	3	3	3	2	3	1	2	3	1	2	1	2	3	3	3	3	2	1	3	2	3	3	1	123	14	1234	123	24	1234	123	123	123
3022040445	302	2	04	0445	1	1	1	2	1	1	1	1	2	2	3	2	2	1	3	3	2	2	3	2	3	1	2	1	2	3	3	3	2	4	2	3	2	3	2	1	123	134	123	123	234	1234	123	123	123
3022040447	302	2	04	0447	2	1	2	2	1	1	1	1	2	2	3	3	2	3	3	4	2	2	3	4	3	4	2	1	2	3	3	4	3	1	1	3	2	1	3	2	123	14	12	123	234	124	123	123	123
3022040498	302	2	04	0498	2	1	2	2	1	1	1	1	1	2	3	2	2	3	3	1	2	2	1	2	3	1	1	1	2	3	3	3	3	3	1	3	2	3	3	2	123	14	12	123	234	1234	123	123	123
3022040533	302	2	04	0533	2	1	2	2	1	1	1	1	2	2	3	2	2	3	3	4	3	4	3	2	3	3	2	1	2	3	2	1	3	4	2	2	2	3	3	2	13	14	234	123	34	12	123	123	13
3022040539	302	2	04	0539	2	1	2	2	1	1	1	1	1	1	3	2	3	2	3	2	2	2	3	2	1	1	2	1	2	3	3	4	3	1	1	3	2	3	3	1	123	14	24	123	23	1234	123	123	123
3022040555	302	2	04	0555	1	1	2	2	1	1	1	1	2	2	3	2	1	3	3	3	2	4	3	2	2	1	2	2	2	3	3	3	3	2	1	3	2	3	3	1	123	14	123	123	24	1234	123	123	13
3022040591	302	2	04	0591	2	1	2	1	1	2	1	1	2	2	3	1	4	3	2	4	1	4	3	4	2	4	2	2	1	1	4	4	3	4	1	2	2	3	1	2	123	1234	1234	123	124	1234	123	123	5
3022040592	302	2	04	0592	2	1	2	2	1	1	1	1	2	2	3	2	2	3	3	3	2	2	3	2	3	2	2	3	2	3	3	4	3	1	1	3	2	3	3	2	123	14	12	123	234	1234	123	123	123
3022040602	302	2	04	0602	2	1	2	2	1	1	1	1	1	2	3	2	2	3	3	3	2	2	3	2	3	1	2	1	2	3	3	3	3	1	1	3	2	3	3	2	123	134	123	123	1234	1234	123	1234	123
3022040649	302	2	04	0649	2	1	2	2	1	1	1	1	2	2	3	1	1	2	3	3	2	2	3	2	3	1	3	1	2	3	3	3	3	1	1	3	2	3	3	2	3	4	4	2	34	12	23	123	13
3022040659	302	2	04	0659	2	1	2	2	1	1	1	1	2	2	3	2	2	2	3	1	2	2	3	2	3	1	2	1	2	3	3	3	3	2	1	3	2	3	3	2	123	14	23	123	234	1234	123	123	123
3022040681	302	2	04	0681	2	1	2	2	1	1	1	1	2	2	3	2	2	3	3	3	2	2	3	2	3	1	2	1	2	3	3	3	3	1	1	3	2	3	3	2	123	14	134	123	234	123	123	123	123
3022040693	302	2	04	0693	2	1	2	2	1	1	1	1	2	2	3	2	2	3	2	3	2	2	3	2	3	1	2	1	2	3	3	3	3	2	1	3	2	3	3	2	13	14	123	123	234	1234	123	123	123
3022040705	302	2	04	0705	2	1	2	2	1	1	1	1	2	2	3	2	2	3	3	3	2	2	3	2	3	1	2	1	2	3	3	3	3	2	1	3	2	3	3	2	123	14	23	123	234	1234	123	123	123
3022040707	302	2	04	0707	2	1	2	2	1	1	1	1	2	2	3	2	2	3	3	3	2	2	3	2	3	1	2	3	2	3	3	3	3	1	1	3	2	3	3	2	123	14	12	123	234	1234	123	123	13
3022040781	302	2	04	0781	1	1	2	2	1	1	1	1	1	1	3	2	2	2	2	2	3	2	3	4	3	2	2	1	2	2	3	4	1	4	3	3	2	3	3	1	123	124	23	123	234	1234	123	123	123
3022040795	302	2	04	0795	2	1	2	2	1	1	1	1	1	2	3	2	2	3	3	3	2	2	3	2	3	1	2	1	2	3	3	3	3	2	1	3	2	3	3	1	123	14	234	123	234	1234	123	123	123
3022040797	302	2	04	0797	2	1	2	2	2	1	1	1	1	2	3	2	2	4	2	4	3	4	3	4	1	4	4	1	2	3	3	3	1	1	1	3	2	3	1	1	13	14	23	123	24	1234	123	23	13
3022040826	302	2	04	0826	2	1	2	2	1	1	1	1	2	2	3	2	2	3	3	3	2	2	1	2	2	1	2	3	2	3	3	3	3	2	1	3	2	3	3	2	123	14	123	123	23	1234	123	123	123
3022040844	302	2	04	0844	2	1	2	2	1	1	1	1	1	2	3	1	2	3	3	3	2	1	3	2	3	1	2	1	2	3	3	4	3	2	1	3	2	3	3	2	123	14	12	123	24	1234	123	123	13
3022040846	302	2	04	0846	1	1	1	2	1	1	1	1	1	1	3	2	2	2	3	3	2	2	3	2	3	1	2	1	2	3	3	3	3	1	1	1	2	3	3	1	13	14	23	123	23	124	123	123	5
3022040847	302	2	04	0847	2	1	2	2	2	1	1	1	2	2	3	2	2	2	3	3	2	2	3	2	3	1	2	1	2	3	3	3	3	2	1	3	2	3	3	1	123	14	23	123	234	1234	123	123	123
3022040857	302	2	04	0857	2	1	2	2	2	1	1	1	2	1	3	2	2	2	3	3	2	2	3	2	1	2	2	1	1	3	3	3	3	3	1	3	2	3	3	1	13	14	124	123	234	124	123	123	123
3022040889	302	2	04	0889	2	1	2	2	2	1	1	1	2	2	3	2	2	3	3	3	2	2	3	2	1	1	2	1	2	3	3	3	3	1	1	3	2	3	3	2	13	14	23	123	234	1234	123	123	123
3022040940	302	2	04	0940	2	1	2	2	1	1	1	1	1	2	3	2	1	3	3	1	2	2	3	2	3	1	2	1	2	3	3	3	3	1	1	3	2	3	3	2	123	14	23	123	234	1234	123	1234	123
3022040982	302	2	04	0982	1	1	1	1	1	1	1	1	1	2	3	1	2	2	3	1	2	2	3	3	3	3	2	1	2	3	3	3	3	1	1	3	2	3	3	1	13	14	13	12	24	12	123	123	12
3022041000	302	2	04	1000	2	1	2	2	2	1	1	1	1	2	3	2	2	3	3	3	2	2	3	2	3	1	2	2	1	3	3	4	3	2	1	3	2	3	3	1	13	14	24	123	234	1234	123	123	123
3022041016	302	2	04	1016	2	1	2	2	2	1	1	1	2	2	3	1	2	3	3	3	2	2	3	2	3	1	2	1	2	3	3	3	3	2	1	3	2	3	3	2	123	14	12	123	234	1234	123	123	12
3022041018	302	2	04	1018	1	1	2	2	1	1	1	1	1	1	3	4	1	4	3	3	2	4	3	4	1	1	2	3	2	2	4	4	3	1	1	2	2	3	3	2	123	124	5	123	123	1234	123	123	5
3022041023	302	2	04	1023	2	1	2	2	1	1	1	1	1	1	3	2	1	2	3	3	2	2	3	2	3	4	2	3	2	3	3	4	3	2	1	3	2	3	3	2	123	14	12	123	234	1234	123	123	13
3023010002	302	3	01	0002	1	1	2	2	1	1	1	1	1	2	4	2	2	3	2	2	3	2	3	2	3	2	2	1	2	3	2	4	1	2	2	3	2	3	3	3	13	14	23	123	24	124	123	123	13
3023010043	302	3	01	0043	1	1	1	1	1	1	2	1	1	1	3	2	1	2	1	4	3	2	2	1	1	2	2	1	2	3	2	1	1	1	1	3	2	3	3	4	23	24	23	13	24	124	123	123	13
3023010055	302	3	01	0055	2	2	2	1	2	1	1	1	2	2	3	4	2	3	3	3	2	1	3	2	3	4	2	1	2	3	3	2	3	1	2	3	2	3	3	2	123	14	1234	123	123	1234	123	23	123
3023010057	302	3	01	0057	1	1	2	1	2	1	1	1	1	1	2	2	2	3	4	3	2	4	3	1	1	1	2	1	2	3	3	4	3	2	1	3	2	3	3	1	12	14	23	123	34	124	123	23	13
3023010113	302	3	01	0113	1	1	1	1	1	1	1	1	1	2	3	2	2	1	3	3	3	2	3	2	1	3	2	1	2	3	3	1	3	1	1	1	2	3	3	1	123	14	1234	123	24	1234	123	123	123
3023010140	302	3	01	0140	2	1	2	2	1	1	1	1	2	2	3	2	2	3	3	3	2	1	3	2	3	4	2	1	2	3	3	2	3	1	1	3	2	3	3	2	1	4	3	1	3	124	123	23	13
3023010145	302	3	01	0145	1	1	2	2	2	1	1	1	2	2	3	2	2	2	4	4	2	4	3	4	2	2	2	1	2	3	3	2	3	4	1	4	2	3	3	2	1	4	3	1	4	12	3	23	13
3023010156	302	3	01	0156	1	1	1	2	1	1	1	1	2	2	3	2	2	3	1	2	2	2	3	2	3	1	2	1	2	3	3	3	3	1	1	3	2	3	3	2	1	4	2	3	3	2	3	2	3
3023010158	302	3	01	0158	1	2	1	2	1	1	1	1	1	2	2	4	4	3	3	4	3	3	3	2	2	2	2	1	2	3	3	4	3	4	1	3	2	3	3	2	123	1234	5	123	1234	1234	123	13	13
3023010239	302	3	01	0239	1	1	2	2	1	1	1	1	1	2	3	2	2	3	3	3	2	2	3	2	3	2	2	1	2	3	3	4	3	1	1	3	2	3	3	2	123	14	23	123	134	1234	123	123	13
3023010262	302	3	01	0262	2	1	2	2	1	1	1	1	2	2	3	2	2	3	3	3	3	2	3	1	3	1	2	1	2	3	3	2	3	2	3	3	2	3	3	2	123	14	23	12	23	1234	123	23	13
3023010270	302	3	01	0270	1	1	1	2	1	1	1	1	2	2	3	1	2	2	1	1	3	2	3	2	3	2	2	1	2	3	3	3	3	2	1	1	2	3	3	2	1	1	3	1	4	12	3	13	13
3023010278	302	3	01	0278	2	1	2	2	2	1	1	1	2	2	3	2	2	2	2	3	2	2	3	2	3	2	2	1	2	3	3	1	3	1	1	4	2	3	3	1	3	4	3	1	4	1	2	3	3
3023010280	302	3	01	0280	2	1	2	2	1	1	1	1	2	2	3	1	2	2	1	3	2	4	3	2	3	1	2	1	2	3	3	1	2	4	1	3	2	3	3	2	123	14	2	123	3	1234	123	123	3
3023010294	302	3	01	0294	2	1	2	1	1	1	1	1	2	2	3	4	4	3	3	2	3	4	3	3	3	4	2	1	2	3	4	4	3	4	1	3	2	3	1	1	123	14	5	123	134	1234	123	123	5
3023010338	302	3	01	0338	2	1	2	2	2	1	1	1	2	2	3	2	2	3	3	3	2	2	3	2	3	1	2	1	2	3	3	3	3	1	1	3	2	3	3	2	123	14	123	123	234	1234	123	123	123
3023010353	302	3	01	0353	2	1	2	2	2	1	1	1	2	2	3	2	1	4	4	1	2	3	3	2	3	1	2	1	2	3	2	3	3	2	3	1	2	3	1	2	1	4	13	123	234	1234	123	123	123
3023010358	302	3	01	0358	2	1	2	2	1	1	1	1	1	2	3	2	2	2	1	3	2	2	3	2	3	1	2	1	1	3	3	3	3	3	1	3	2	3	3	2	123	14	3	12	24	1234	123	123	13
3023010371	302	3	01	0371	2	1	2	2	1	1	1	1	1	2	3	2	2	3	3	3	2	2	3	4	3	3	2	1	2	3	3	2	3	1	1	3	2	3	3	2	13	14	24	123	234	123	13	123	13
3023010389	302	3	01	0389	2	1	2	2	1	1	1	1	2	2	3	2	2	2	2	2	2	2	1	4	3	2	2	1	2	3	3	4	3	1	3	3	2	3	3	2	13	14	23	123	234	124	123	123	13
3023010404	302	3	01	0404	2	1	2	2	1	1	1	1	2	2	3	2	2	2	3	1	2	2	3	2	3	4	2	1	1	3	3	3	3	1	1	3	2	3	3	2	123	14	123	123	1234	1234	123	123	13
3023010463	302	3	01	0463	1	1	2	2	1	1	1	1	2	2	3	2	2	3	3	3	2	4	3	3	3	1	2	1	2	3	3	3	3	2	1	3	2	3	3	2	123	14	23	123	23	1234	123	123	123
3023010466	302	3	01	0466	1	2	2	1	1	1	1	1	2	2	1	2	2	2	4	3	3	4	3	1	3	1	2	3	2	3	3	4	3	4	1	3	2	3	3	2	123	5	23	123	123	1234	123	123	13
3023010486	302	3	01	0486	2	1	2	2	2	1	1	1	1	2	3	1	2	3	2	2	3	2	3	2	3	1	2	1	1	3	3	3	3	1	2	3	2	3	3	2	123	14	13	1	234	1234	123	123	123
3023010536	302	3	01	0536	2	1	2	2	1	1	1	1	2	2	3	2	2	2	2	3	2	2	3	2	3	1	2	1	2	3	3	3	3	1	3	3	2	3	1	3	123	14	234	123	234	1234	123	123	123
3023010593	302	3	01	0593	1	1	2	1	1	1	1	1	1	2	1	1	2	3	3	3	2	3	3	1	2	2	2	1	2	3	3	4	3	4	1	3	2	3	2	2	123	14	23	123	123	1234	13	123	13
3023010595	302	3	01	0595	2	1	2	1	2	1	2	2	2	2	3	2	2	1	2	3	3	3	3	2	1	1	2	1	2	3	3	4	3	2	1	3	2	3	2	2	123	14	23	123	34	124	123	123	13
3023010596	302	3	01	0596	2	1	2	2	1	1	1	1	1	2	3	2	2	2	3	3	3	2	3	2	3	2	2	1	2	3	3	2	3	1	1	3	2	3	3	2	123	14	12	123	234	1234	123	123	123
3023010638	302	3	01	0638	1	1	1	1	1	1	1	1	1	1	2	2	1	1	2	1	2	4	2	4	1	4	2	2	2	3	2	4	3	4	1	3	2	2	3	4	13	1	2	123	24	1234	123	123	123
3023010640	302	3	01	0640	2	1	2	2	2	2	1	2	2	1	3	1	4	3	4	4	3	4	3	2	3	1	2	1	1	2	3	4	3	4	4	3	2	3	3	2	12	34	23	123	34	124	13	13	13
3023010653	302	3	01	0653	1	1	2	1	2	1	1	1	1	2	3	3	3	3	3	2	3	2	3	3	2	2	2	2	2	3	3	4	1	4	4	4	2	3	3	1	123	4	5	1	24	1234	2	3	13
3023010675	302	3	01	0675	1	1	1	1	2	2	1	1	2	1	2	2	3	3	4	4	3	2	1	2	1	2	2	1	2	2	2	4	3	4	1	3	2	3	3	1	13	13	23	123	12	124	13	12	13
3023010676	302	3	01	0676	2	1	1	1	1	1	1	1	1	2	3	2	1	3	1	1	3	2	1	1	3	2	3	1	2	3	3	1	1	2	3	2	2	3	3	2	13	14	1	13	14	12	23	13	23
3023010683	302	3	01	0683	2	1	1	1	2	2	2	1	1	1	2	4	4	3	4	4	3	4	4	1	1	3	2	3	3	1	4	4	4	4	2	3	2	3	1	2	123	123	5	123	1	123	123	5	5
3023010698	302	3	01	0698	2	1	2	2	1	1	1	1	2	2	3	2	2	3	3	3	2	2	3	2	3	1	2	1	2	3	3	3	3	1	1	3	2	3	3	2	123	14	1234	123	23	1234	123	123	1234
3023010705	302	3	01	0705	1	1	1	2	1	1	1	1	1	2	3	2	4	2	3	3	2	4	3	2	3	1	1	1	2	3	3	4	3	4	1	3	2	3	3	1	123	14	23	123	234	1234	123	123	123
3023010741	302	3	01	0741	2	1	2	2	2	1	1	1	1	2	3	2	1	4	2	3	3	4	3	2	1	2	2	1	2	3	1	4	1	4	1	3	2	3	3	2	13	34	34	123	24	124	123	123	123
3023010758	302	3	01	0758	1	1	2	2	1	1	1	1	2	2	3	2	2	3	3	3	2	2	3	1	3	2	2	2	2	3	3	4	3	1	1	3	2	3	3	2	123	14	123	123	234	1234	123	123	123
3023010803	302	3	01	0803	2	2	2	1	2	2	2	2	1	1	1	2	1	2	1	4	3	1	3	2	3	2	2	1	2	3	2	3	2	1	1	1	2	3	1	1	12	14	123	123	24	124	23	123	13
3023010812	302	3	01	0812	2	1	2	2	1	1	1	1	2	2	3	2	2	3	3	3	2	1	3	3	3	1	2	1	2	3	3	4	3	4	4	3	2	3	3	2	123	14	3	123	234	1234	123	123	13
3023010818	302	3	01	0818	2	1	2	2	1	1	1	1	2	2	3	2	1	2	1	1	2	2	3	2	3	1	2	1	2	3	3	3	3	1	1	3	2	3	3	1	123	14	123	123	234	123	123	123	123
3023020018	302	3	02	0018	2	1	2	2	2	1	1	1	2	1	3	2	2	2	2	1	2	2	3	2	3	2	2	3	2	3	3	3	3	4	1	3	2	3	3	2	123	14	23	123	234	1234	123	123	13
3023020021	302	3	02	0021	2	1	2	2	1	1	1	1	1	1	3	2	2	3	3	1	3	2	3	3	3	2	2	1	2	3	3	3	2	2	1	1	2	3	2	2	3	3	12	123	234	1234	123	123	13
3023020037	302	3	02	0037	1	1	2	2	1	1	1	1	2	2	3	2	2	2	3	3	2	2	3	2	3	1	2	1	2	3	3	1	3	1	1	1	2	3	3	2	123	4	124	123	234	1234	123	3	13
3023020039	302	3	02	0039	1	1	2	2	1	1	1	1	2	1	3	2	2	2	2	4	2	2	3	3	3	1	2	1	2	3	3	3	3	1	3	1	2	3	3	2	123	14	123	123	234	1234	123	123	123
3023020048	302	3	02	0048	2	1	2	2	1	1	1	1	1	2	3	2	2	2	3	3	2	4	3	2	1	1	2	1	2	3	3	4	3	4	1	3	2	3	3	2	123	14	5	123	234	1234	123	123	13
3023020070	302	3	02	0070	2	1	1	1	1	1	1	1	1	1	1	2	2	3	3	1	2	2	1	2	3	1	2	1	2	3	3	3	3	4	1	3	2	3	3	2	123	124	24	123	1234	1234	123	123	123
3023020100	302	3	02	0100	2	1	2	2	1	1	1	1	2	2	3	2	2	3	3	3	2	2	1	2	3	1	2	1	2	3	3	4	3	2	1	3	2	3	3	2	123	14	24	123	234	1234	123	123	123
3023020200	302	3	02	0200	1	1	2	2	1	1	1	1	1	1	2	2	2	3	2	1	2	2	3	3	3	2	2	1	2	3	2	1	2	1	3	1	2	3	2	2	123	134	13	123	134	1234	23	123	13
3023020212	302	3	02	0212	2	1	2	2	2	2	1	1	2	2	3	2	2	2	4	3	2	4	3	4	1	2	2	1	2	3	3	4	3	2	1	3	2	3	3	2	13	14	12	123	23	1234	123	3	123
3023020279	302	3	02	0279	1	1	1	2	2	1	1	1	2	2	3	2	1	4	3	3	2	2	3	4	3	1	2	1	2	3	3	4	3	2	3	3	2	3	3	1	123	14	23	123	34	1234	123	3	123
3023020294	302	3	02	0294	2	1	2	2	2	1	1	1	2	2	3	2	2	2	3	3	2	4	3	2	3	1	2	3	2	2	3	3	3	2	1	3	2	3	3	2	123	14	23	123	24	123	123	123	13
3023020305	302	3	02	0305	1	1	2	2	2	1	1	1	1	2	3	2	1	3	3	2	2	2	3	2	3	3	1	1	2	1	2	1	3	2	1	1	2	3	3	2	24	3	3	1	3	1234	123	123	13
3023020313	302	3	02	0313	1	1	2	2	1	1	1	1	2	2	3	2	2	3	3	3	2	2	3	2	3	1	2	1	2	3	3	3	3	2	1	3	2	3	3	2	123	14	12	123	124	1234	123	23	123
3023020356	302	3	02	0356	2	1	2	2	1	1	1	1	2	2	3	2	2	3	4	3	2	2	3	2	3	1	2	1	2	3	3	4	3	2	1	3	2	3	3	2	123	14	12	123	13	1234	123	23	123
3023020393	302	3	02	0393	1	1	2	2	1	1	1	1	1	2	3	2	2	3	3	3	2	2	3	2	3	1	2	1	2	3	3	3	3	2	1	3	2	3	3	2	123	4	2	123	34	1234	123	123	13
3023020408	302	3	02	0408	2	1	2	2	1	1	1	1	2	2	3	3	2	3	3	3	2	4	3	4	3	1	2	1	2	3	3	3	3	4	1	3	2	3	3	2	123	14	12	123	234	1234	123	123	13
3023020412	302	3	02	0412	1	1	2	2	2	1	1	1	2	2	3	2	2	2	1	3	2	2	3	2	3	1	2	1	2	3	3	4	2	1	1	3	2	3	3	3	13	14	23	123	24	1234	123	123	123
3023020420	302	3	02	0420	2	1	2	2	1	1	1	1	1	2	3	2	2	2	3	3	2	2	3	2	3	1	2	1	2	3	3	3	3	2	1	3	2	3	3	2	123	14	23	123	234	1234	123	123	123
3023020429	302	3	02	0429	2	1	2	2	1	1	1	1	2	2	3	2	2	3	3	3	2	2	3	2	3	1	2	1	2	3	3	3	3	2	1	3	2	3	3	2	123	14	123	123	234	1234	123	123	13
3023020430	302	3	02	0430	2	1	2	2	1	1	1	1	2	2	3	2	1	3	3	3	2	2	3	2	3	1	2	1	2	3	3	2	3	2	1	3	2	3	3	2	123	14	123	123	234	1234	123	123	123
3023020435	302	3	02	0435	2	1	2	2	2	1	1	1	1	1	3	2	4	4	2	4	2	4	3	2	4	1	2	1	2	3	4	3	3	2	1	3	2	3	3	2	123	14	5	123	234	1234	123	13	123
3023020461	302	3	02	0461	2	1	2	2	1	1	1	1	2	2	3	2	2	3	1	3	2	2	3	1	3	1	2	3	2	3	3	3	3	1	2	3	2	3	3	1	123	14	24	123	234	1234	123	123	123
3023020488	302	3	02	0488	1	1	2	2	1	1	1	1	2	2	3	2	2	2	3	3	2	2	3	2	3	2	2	3	2	3	3	3	3	2	1	3	2	3	3	2	123	14	1234	123	234	1234	123	123	123
3023020502	302	3	02	0502	2	1	2	2	1	1	1	1	2	2	3	2	2	3	3	3	2	2	3	2	3	1	2	1	2	3	3	3	3	2	1	2	2	3	3	1	123	14	12	123	234	123	123	123	13
3023020504	302	3	02	0504	1	2	2	2	1	2	1	1	2	2	3	2	2	3	3	3	2	2	3	2	3	1	2	1	2	3	3	4	3	2	1	3	2	3	3	2	123	14	2	123	24	1234	123	123	13
3023020506	302	3	02	0506	2	1	2	2	2	1	1	1	1	2	3	2	2	3	3	3	2	2	3	4	1	4	2	1	2	3	3	4	3	2	1	3	2	3	3	2	123	14	5	123	24	1234	123	123	123
3023020530	302	3	02	0530	2	1	2	2	1	1	1	1	1	1	3	2	2	3	3	4	2	2	3	4	3	1	2	1	2	3	3	3	3	1	2	3	2	3	4	2	123	14	2	123	234	1234	123	123	13
3023020604	302	3	02	0604	2	1	2	2	2	1	1	1	2	2	3	2	2	3	4	3	2	2	3	2	3	1	2	1	2	3	3	4	3	2	1	3	2	3	3	2	123	14	12	123	23	1234	123	3	13
3023020621	302	3	02	0621	2	1	2	2	2	1	1	1	2	2	3	2	2	3	3	3	2	2	3	2	3	1	2	1	2	3	3	3	3	2	1	3	2	3	3	2	123	14	23	123	23	1234	123	123	13
3023020769	302	3	02	0769	2	1	2	2	1	1	1	1	2	2	3	2	2	3	4	3	2	4	3	4	3	1	2	1	2	3	3	4	3	2	1	3	2	3	3	2	123	14	12	123	23	1234	123	3	13
3023020804	302	3	02	0804	2	1	2	2	1	1	1	1	2	2	3	2	2	3	3	3	2	2	3	2	3	1	2	1	2	3	3	3	3	2	1	3	2	3	3	2	123	14	13	123	234	1234	123	123	123
3023020939	302	3	02	0939	2	1	2	2	1	1	1	1	2	1	3	2	2	2	3	3	2	2	3	2	1	2	2	1	2	3	3	4	3	2	1	1	2	3	3	1	123	14	123	123	23	1234	123	123	123
3023021010	302	3	02	1010	1	1	2	2	1	1	1	1	1	2	3	2	2	2	1	2	2	2	3	2	3	1	2	1	2	3	3	3	3	2	1	3	2	3	3	2	123	14	12	123	234	1234	123	123	123
3023021013	302	3	02	1013	2	1	2	2	2	1	1	1	1	2	3	2	2	3	3	3	2	2	1	1	3	1	2	1	2	3	3	3	3	2	1	1	2	3	3	2	123	14	12	123	234	1234	123	123	13
3023021039	302	3	02	1039	1	1	2	2	1	1	1	1	2	2	3	2	2	3	3	3	2	2	1	2	3	1	2	1	2	3	3	3	3	2	1	3	2	3	3	1	123	14	234	123	234	1234	123	23	13
3023021053	302	3	02	1053	2	1	2	2	1	1	1	1	2	2	3	2	2	2	3	3	2	2	3	2	3	2	2	1	2	3	3	3	2	2	1	3	2	3	3	1	123	134	123	123	234	1234	123	123	123
3023021102	302	3	02	1102	2	1	2	2	2	1	1	1	2	2	3	2	1	2	3	3	2	4	3	2	3	1	2	3	1	3	3	4	3	2	1	3	2	3	3	2	123	14	23	123	234	1234	123	123	13
3023021106	302	3	02	1106	2	1	2	2	1	1	1	1	1	2	3	2	2	3	3	3	2	2	3	2	3	1	2	1	2	3	3	3	3	2	1	3	2	3	3	2	123	14	123	123	34	1234	123	123	123
3023021127	302	3	02	1127	2	1	2	2	1	1	1	1	2	2	3	2	2	3	3	3	3	2	3	2	3	1	2	1	2	3	3	4	3	2	1	3	2	3	3	2	123	14	12	123	2	1234	123	123	12
3023021245	302	3	02	1245	2	1	2	1	1	1	1	1	2	2	3	3	2	2	2	4	2	2	1	2	3	2	2	1	2	3	2	4	3	2	1	3	2	3	3	2	123	4	123	123	234	1234	123	123	123
3024010020	302	4	01	0020	2	2	2	2	1	1	1	1	2	1	3	2	2	3	4	4	2	2	3	4	3	4	3	3	2	2	4	4	3	1	3	1	2	3	3	1	123	14	234	23	234	123	123	123	123
3024010046	302	4	01	0046	2	2	2	1	1	1	1	1	2	1	4	1	1	1	2	1	3	3	2	2	3	2	2	1	2	3	1	2	4	3	2	3	2	3	3	1	13	12	24	123	24	123	123	123	134
3024010064	302	4	01	0064	2	1	2	2	1	1	1	1	2	2	3	2	2	3	1	3	2	2	3	2	2	1	2	1	2	3	2	3	3	1	1	2	2	3	3	1	123	14	1234	123	234	1234	123	123	123
3024010089	302	4	01	0089	2	1	1	1	2	1	1	1	1	1	3	2	2	3	2	3	2	2	3	2	3	1	2	1	2	3	3	3	3	2	1	3	2	3	3	1	1	14	123	123	24	123	123	123	123
3024010104	302	4	01	0104	2	1	2	2	1	1	1	1	1	2	3	2	1	2	3	3	2	4	3	2	3	1	2	1	2	3	3	2	3	1	1	1	2	3	3	2	123	14	1234	123	23	1234	123	123	123
3024010115	302	4	01	0115	2	1	2	2	2	1	1	1	1	2	3	2	1	3	3	1	3	2	3	2	2	1	2	1	2	3	3	3	3	2	1	1	2	3	1	1	123	14	124	123	234	1234	123	123	123
3024010169	302	4	01	0169	2	1	2	2	1	1	1	1	2	1	2	2	1	1	2	2	3	2	3	2	3	4	2	3	2	3	3	4	2	4	1	1	2	3	3	2	13	14	13	13	24	123	123	12	13
3024010170	302	4	01	0170	2	1	2	2	1	1	1	1	2	2	3	2	1	3	3	3	2	2	3	2	3	1	2	1	2	3	3	3	3	2	1	1	2	3	3	1	123	14	123	123	234	1234	123	123	123
3024010214	302	4	01	0214	2	1	2	2	1	1	1	1	1	2	3	2	1	3	2	3	2	2	3	2	3	1	2	1	2	3	3	3	3	1	1	1	2	3	3	2	123	14	234	123	234	1234	123	123	123
3024010241	302	4	01	0241	2	1	1	2	2	2	1	1	1	1	4	2	1	3	3	3	2	2	3	2	1	1	2	1	1	2	3	4	3	4	1	4	2	3	3	2	123	14	24	123	34	1234	123	123	123
3024010291	302	4	01	0291	2	1	2	2	1	1	1	1	1	2	3	2	2	1	3	3	2	2	1	2	3	1	2	1	2	3	3	3	2	2	1	3	2	3	3	1	1	4	1	1	24	124	13	123	123
3024010304	302	4	01	0304	1	1	2	2	1	1	1	1	1	2	3	2	2	3	1	1	3	2	3	2	2	4	2	1	2	3	3	1	2	1	1	3	2	3	3	3	13	14	23	13	24	23	23	23	23
3024010315	302	4	01	0315	2	1	2	2	2	1	1	1	2	2	3	2	2	2	3	1	2	2	1	2	3	1	2	1	2	3	3	3	3	2	1	3	2	3	3	1	3	14	13	123	234	1234	123	123	23
3024010333	302	4	01	0333	2	1	2	2	1	1	1	1	2	2	3	2	2	3	3	3	2	2	3	2	3	1	2	3	2	3	3	3	3	4	1	1	2	3	3	2	123	14	123	123	234	1234	123	123	123
3024010380	302	4	01	0380	1	1	2	1	1	1	1	1	1	1	4	4	4	4	4	4	4	4	4	4	4	4	4	4	4	4	4	4	4	4	4	4	4	4	4	4	123	14	23	123	5	124	123	12	12
3024010406	302	4	01	0406	1	2	2	2	1	1	1	1	2	2	3	3	2	2	3	3	2	2	3	3	3	1	2	1	2	3	3	3	3	2	3	3	3	3	3	3	3	1	123	13	34	1234	123	123	13
3024010486	302	4	01	0486	2	1	2	2	1	1	1	1	2	2	3	2	2	3	3	4	2	2	3	2	3	1	2	1	2	3	3	3	3	4	1	1	2	3	3	1	123	14	1234	13	234	124	123	123	123
3024010519	302	4	01	0519	2	2	2	2	2	1	1	1	1	1	3	4	2	3	3	4	2	4	3	2	1	2	3	1	1	3	4	4	1	4	2	4	2	3	3	2	1	1	3	123	23	12	123	123	123
3024010545	302	4	01	0545	2	1	2	2	2	1	1	1	1	2	3	2	2	2	2	3	2	2	3	2	3	1	2	1	2	3	3	3	3	1	2	3	2	3	1	1	3	14	12	123	24	1234	1234	123	13
3024010550	302	4	01	0550	2	1	2	2	2	1	1	1	2	2	3	3	2	2	1	3	2	2	3	4	3	1	2	1	2	3	3	3	2	3	1	3	2	3	3	2	123	14	23	123	234	1234	123	123	123
3024010576	302	4	01	0576	2	1	2	1	1	1	1	1	1	2	3	2	2	1	3	3	2	4	1	2	3	2	2	1	2	3	3	3	3	4	4	1	2	3	3	2	123	14	24	123	24	1234	123	123	13
3024010587	302	4	01	0587	1	2	2	2	1	1	1	1	2	2	3	2	2	2	3	1	2	2	1	2	3	1	2	1	2	3	3	3	2	2	1	1	2	3	3	1	123	14	1234	123	234	1234	23	123	123
3024010588	302	4	01	0588	2	2	2	2	2	1	1	1	2	2	3	2	3	2	4	4	4	4	4	4	3	2	2	1	2	3	3	3	3	2	4	4	2	3	3	1	123	14	12	123	123	123	3	123	123
3024010609	302	4	01	0609	2	1	2	2	1	1	1	1	2	2	3	2	2	3	3	3	2	2	3	2	3	1	2	1	2	3	3	3	3	2	1	3	2	3	3	1	123	14	23	123	24	1234	123	23	123
3024010615	302	4	01	0615	1	1	2	2	1	1	1	1	2	2	3	2	2	2	3	3	2	2	3	2	3	1	2	1	2	3	3	3	3	1	1	3	2	3	3	3	123	14	24	123	234	1234	123	123	123
3024010617	302	4	01	0617	1	1	2	1	1	1	1	1	1	2	3	2	2	3	1	1	2	4	3	2	1	3	2	2	2	3	3	3	3	1	2	1	2	3	3	1	123	14	13	123	234	123	123	123	123
3024010622	302	4	01	0622	2	1	1	1	1	1	1	1	1	1	3	2	2	2	1	1	3	2	1	2	1	2	2	1	2	2	1	3	2	2	3	2	2	2	3	2	1234	1234	123	123	234	1234	123	1234	123
3024010630	302	4	01	0630	2	1	2	2	1	1	1	1	2	1	2	2	2	3	3	3	3	2	3	2	3	2	2	1	2	3	3	3	3	1	1	3	2	3	3	2	123	4	123	123	34	123	123	123	123
3024010655	302	4	01	0655	1	1	1	1	1	1	1	1	1	1	3	2	1	3	3	3	2	2	1	2	3	3	1	1	2	3	3	4	3	2	1	1	2	3	3	2	123	14	123	123	234	1234	123	123	1234
3024010656	302	4	01	0656	2	1	2	2	1	1	1	1	2	2	3	2	2	3	3	3	3	2	3	2	3	2	2	1	2	3	3	3	3	2	1	1	2	3	3	2	123	14	123	123	123	1234	123	123	123
3024010664	302	4	01	0664	1	1	2	2	2	1	1	1	1	2	3	3	2	2	3	1	2	2	3	2	3	2	2	1	2	3	3	4	2	4	3	3	2	3	3	1	1	1	2	3	234	1234	123	123	1234
3024010727	302	4	01	0727	2	1	2	2	1	1	1	1	2	2	3	2	2	3	3	2	2	2	3	2	3	1	2	2	2	3	3	3	3	2	1	1	2	3	3	1	13	14	23	123	234	1234	123	123	123
3024010748	302	4	01	0748	2	1	2	2	2	1	1	1	2	2	3	2	1	3	3	3	2	2	3	2	3	1	2	1	2	3	3	3	3	2	1	3	2	3	3	2	12	14	123	123	23	1234	123	123	13
3024010828	302	4	01	0828	1	2	2	1	1	2	1	1	1	1	3	2	4	2	2	4	3	1	4	2	1	2	2	1	2	2	4	3	1	4	2	4	2	3	4	2	12	234	5	1	5	12	3	13	13
3024010829	302	4	01	0829	1	2	2	1	1	1	1	1	1	1	3	2	2	3	3	3	2	2	3	2	3	1	2	1	2	3	3	3	3	4	1	1	2	3	3	1	123	14	123	13	23	1234	123	123	123
3024010853	302	4	01	0853	1	1	2	2	1	1	1	1	2	1	3	2	2	2	3	3	2	2	3	2	3	1	2	1	2	3	3	3	3	2	1	3	2	3	3	2	123	14	124	123	234	1234	123	123	12
3024010914	302	4	01	0914	2	1	2	2	2	1	1	1	2	2	3	2	2	3	3	3	2	2	3	2	3	1	2	1	2	3	3	3	2	1	1	3	2	3	3	2	3	4	3	3	4	2	123	123	123
3024010922	302	4	01	0922	2	1	2	2	1	1	1	1	1	2	3	2	2	3	3	3	3	2	3	2	3	1	2	1	2	3	3	3	3	2	1	3	2	3	3	2	123	14	23	123	24	1234	123	123	123
3024010936	302	4	01	0936	2	2	1	1	1	1	1	1	2	1	4	4	3	3	1	4	3	1	3	4	4	3	3	2	2	3	4	4	4	1	3	4	2	3	3	3	3	4	23	123	34	1234	123	123	123
3024010955	302	4	01	0955	1	1	1	2	1	1	1	1	1	1	4	2	2	3	3	4	3	4	3	4	3	1	2	1	2	3	3	3	3	4	1	3	2	3	3	2	123	14	3	123	24	1234	123	13	123
3024010980	302	4	01	0980	1	2	2	2	2	2	1	1	2	2	3	2	2	2	2	2	2	2	3	2	3	2	2	1	2	3	3	3	4	4	1	1	2	3	3	2	123	134	123	123	14	1234	123	123	123
3024010996	302	4	01	0996	1	1	1	2	1	1	1	1	1	1	2	4	2	3	1	1	3	1	3	3	3	2	3	1	2	3	2	4	2	1	1	1	2	3	3	2	123	34	123	123	234	1234	123	123	123
3024011008	302	4	01	1008	1	1	2	2	1	1	1	1	1	2	3	2	4	2	3	4	3	4	3	4	3	4	2	1	2	3	3	3	3	2	1	3	2	3	3	2	123	14	12	13	234	1234	123	123	13
3024020007	302	4	02	0007	2	1	2	1	1	1	1	1	2	1	3	2	2	3	1	1	2	2	3	2	3	1	2	2	2	3	3	3	3	2	3	2	2	2	3	2	3	3	123	123	1234	1234	123	123	123
3024020026	302	4	02	0026	2	1	2	2	2	1	1	1	2	2	3	2	2	3	3	3	3	2	1	2	4	2	3	1	2	3	3	1	2	3	1	2	2	3	3	3	3	14	124	123	234	34	23	123	3
3024020036	302	4	02	0036	1	1	1	2	2	2	1	1	1	1	4	2	4	3	4	4	2	4	1	4	1	4	2	1	2	2	4	4	1	4	1	4	2	3	3	4	13	14	12	123	1234	1234	123	3	13
3024020164	302	4	02	0164	1	1	1	1	1	1	1	1	1	1	1	2	4	3	2	3	2	2	3	4	1	3	2	1	1	2	3	3	3	1	1	1	2	3	3	2	1	1	5	123	5	1234	123	123	12
3024020176	302	4	02	0176	1	1	2	2	2	1	1	1	2	2	3	2	1	2	3	3	2	2	3	2	3	1	2	1	2	3	2	3	3	2	1	2	2	3	3	1	123	14	13	123	24	12	123	123	13
3024020205	302	4	02	0205	1	1	2	2	1	1	1	1	2	2	3	2	2	3	3	3	2	2	3	2	3	1	2	1	2	3	3	3	3	1	1	3	2	3	3	2	123	14	1234	123	234	12	123	123	123
3024020265	302	4	02	0265	2	1	2	2	1	1	1	1	2	2	3	2	1	3	3	3	2	2	3	2	3	3	2	1	2	3	3	3	3	1	3	1	2	3	3	1	123	14	123	123	234	123	123	123	123
3024020275	302	4	02	0275	1	1	2	1	2	1	1	1	1	2	3	4	4	4	2	4	3	2	4	4	3	2	4	3	2	3	3	3	2	2	4	3	4	3	4	4	3	3	2	2	2	13	3	5	5
3024020334	302	4	02	0334	2	1	2	2	1	1	1	1	2	2	3	2	2	2	3	1	3	2	3	3	3	2	2	1	2	3	3	3	2	2	1	2	2	3	3	2	123	14	12	123	234	1234	123	123	13
3024020380	302	4	02	0380	1	1	2	2	1	1	1	1	2	2	3	2	1	2	3	3	2	4	3	2	3	1	2	1	2	3	3	3	3	1	1	3	2	3	3	3	13	14	12	123	24	1234	123	123	13
3024020382	302	4	02	0382	1	1	2	2	1	1	1	1	2	2	3	2	2	3	3	3	2	2	3	2	3	1	2	3	2	3	3	3	3	1	1	3	2	3	3	2	123	14	123	123	234	1234	123	123	1234
3024020389	302	4	02	0389	2	1	2	2	1	1	1	1	1	2	2	2	1	3	3	3	2	4	1	2	3	1	2	1	2	3	4	3	3	1	1	3	2	3	1	1	123	14	123	123	234	1234	123	123	123
3024020456	302	4	02	0456	2	2	2	2	1	1	1	1	2	1	3	2	2	3	4	1	2	2	3	2	1	4	2	1	2	3	3	4	3	2	1	1	2	3	3	1	13	14	23	13	12	12	13	13	13
3024020466	302	4	02	0466	2	1	2	2	1	1	1	1	2	2	3	2	2	2	3	4	2	2	3	2	3	1	2	1	2	3	3	3	3	1	1	3	2	3	3	2	123	14	1234	123	234	123	123	123	123
3024020513	302	4	02	0513	2	1	2	2	2	1	1	1	2	2	3	1	2	3	3	1	2	2	3	2	3	2	2	1	2	3	3	3	3	2	3	3	2	3	3	2	123	14	123	123	24	124	123	123	123
3024020567	302	4	02	0567	2	1	2	2	1	1	1	1	2	2	3	2	2	3	3	3	2	2	3	2	3	2	2	1	2	3	3	3	3	4	1	3	2	3	3	1	123	14	234	123	234	1234	123	123	123
3024020599	302	4	02	0599	2	1	2	2	1	1	1	1	1	2	3	2	2	3	3	1	2	2	3	2	2	1	2	1	2	3	3	1	3	1	1	3	2	3	3	2	123	14	124	123	234	123	123	123	123
3024020666	302	4	02	0666	2	1	2	2	1	1	1	1	2	2	1	2	2	4	1	2	2	2	3	2	1	1	2	1	1	3	3	2	3	2	1	1	2	3	3	1	123	34	123	123	234	124	123	3	1234
3024020679	302	4	02	0679	2	1	2	2	1	1	1	1	2	2	3	2	2	3	3	3	2	2	3	2	3	1	2	1	2	3	3	3	3	2	1	1	2	3	3	2	13	14	13	13	34	1234	123	123	13
3024020719	302	4	02	0719	2	2	2	2	2	2	1	1	1	2	3	2	2	2	2	3	2	2	3	2	3	2	1	1	2	3	2	3	3	1	1	3	2	3	3	2	123	14	123	123	24	12	123	23	123
3024020741	302	4	02	0741	2	1	2	2	1	1	1	1	2	2	3	2	2	3	3	3	2	2	1	2	3	1	2	1	2	3	3	2	3	2	3	3	2	3	3	2	1	13	123	123	234	12	123	23	123
3024020792	302	4	02	0792	2	1	2	2	1	1	1	1	2	2	3	2	2	3	3	3	2	2	3	4	1	3	2	3	2	3	3	3	3	2	1	3	2	3	1	2	13	14	12	23	23	1234	123	123	123
3024020795	302	4	02	0795	2	1	2	2	1	1	1	1	1	1	4	2	2	4	3	2	3	4	3	2	3	4	4	1	2	3	2	4	3	4	2	2	2	3	3	3	1	12	23	12	1234	12	1234	1234	23
3024020804	302	4	02	0804	2	1	2	2	1	1	1	1	2	2	3	2	2	2	3	3	2	1	3	2	3	1	2	1	2	3	3	2	3	1	1	3	2	3	3	2	123	14	123	123	234	123	123	123	123
3024020825	302	4	02	0825	1	1	1	1	1	1	1	1	1	2	3	2	2	2	3	3	2	2	3	2	3	1	2	1	2	3	3	3	3	2	1	3	2	3	3	2	123	14	123	123	234	1234	123	123	123
3024020850	302	4	02	0850	2	1	2	2	1	1	1	1	1	2	3	1	1	2	3	3	2	2	3	4	3	4	2	1	1	2	3	3	3	4	1	3	2	3	3	2	13	14	23	123	24	1234	13	23	13
3024020857	302	4	02	0857	1	1	1	2	1	1	1	1	2	2	3	2	2	1	3	1	2	2	3	2	3	2	2	2	2	3	3	3	3	2	3	2	2	3	3	2	3	3	123	123	123	123	123	12	13
3024020871	302	4	02	0871	1	1	2	2	1	1	1	1	1	1	2	2	1	4	1	3	2	1	3	2	1	4	2	3	1	2	3	3	3	4	1	4	2	3	3	2	1	14	23	13	24	14	123	123	13
3024020905	302	4	02	0905	1	1	2	2	1	1	1	1	1	2	3	2	2	3	1	3	2	4	3	3	3	1	2	3	1	3	3	3	3	4	2	3	2	3	3	2	123	14	123	123	24	123	123	123	123
3024020972	302	4	02	0972	2	1	2	2	1	1	1	1	2	2	3	2	2	3	3	3	2	2	3	2	3	1	2	1	2	3	3	3	3	2	1	3	2	3	3	2	123	14	123	123	234	1234	123	23	123
3024021007	302	4	02	1007	2	1	2	2	2	1	1	1	1	2	3	2	2	4	3	1	3	2	1	2	3	2	2	1	2	3	3	4	3	1	3	3	2	3	3	2	3	4	3	1	2	124	123	123	3
3024021033	302	4	02	1033	2	1	2	2	2	1	1	1	2	2	3	2	1	2	2	3	2	4	3	2	1	3	2	3	2	3	3	3	3	4	3	3	2	3	3	2	13	14	123	123	24	1234	123	123	13
3024021062	302	4	02	1062	2	1	2	2	1	1	1	1	2	2	3	2	2	3	3	3	2	2	3	2	3	1	2	1	2	3	3	3	3	1	1	1	2	3	3	2	123	14	123	123	1234	1234	123	123	123
3024021072	302	4	02	1072	2	2	2	2	1	1	1	1	2	2	3	2	2	3	3	3	2	2	3	2	3	2	2	2	2	3	3	3	3	2	1	1	2	3	3	2	123	14	123	12	234	1234	123	123	123
3024021083	302	4	02	1083	2	1	2	2	2	1	1	1	1	2	3	2	2	2	3	3	2	2	1	2	3	1	2	1	2	3	3	3	3	2	1	1	2	3	3	2	123	14	123	123	123	1234	123	123	123
3024021113	302	4	02	1113	2	1	2	2	1	1	1	1	2	2	3	2	2	2	2	3	2	2	3	2	3	2	2	1	2	3	3	3	3	1	3	3	2	3	3	3	123	14	234	123	234	1234	123	123	123
3024021119	302	4	02	1119	1	1	2	2	2	1	1	1	1	2	2	2	2	3	1	3	2	2	3	2	3	4	2	1	2	3	2	3	3	2	1	1	2	3	3	1	1	4	2	1	4	1	2	2	3
3024021149	302	4	02	1149	1	1	2	2	2	1	1	1	1	2	3	2	4	3	3	2	3	4	3	2	3	4	2	2	2	3	3	4	3	4	1	3	2	3	3	2	1	1	2	1	24	12	3	13	1
3024021223	302	4	02	1223	2	1	2	2	1	1	1	1	1	2	3	2	2	3	1	1	2	2	3	2	3	2	1	2	2	3	3	3	3	2	1	3	2	3	3	2	13	34	123	123	234	12	123	3	13
3024021247	302	4	02	1247	2	1	2	2	1	1	1	1	1	2	3	2	2	3	2	3	3	2	3	2	3	4	2	1	2	3	3	4	3	2	1	2	2	3	3	2	123	14	124	123	1234	1234	123	123	123
3025030107	302	5	03	0107	1	1	1	1	1	1	1	1	2	1	1	1	1	1	1	1	1	1	1	2	1	1	1	1	1	1	3	2	1	1	1	1	1	1	1	2	12	1	1	1	1	1	1	1	1
3025030192	302	5	03	0192	1	1	1	2	1	1	1	1	2	2	4	2	1	2	1	2	2	2	3	1	2	4	2	3	2	3	4	4	3	4	1	3	2	3	3	2	1	4	5	1	2	12	4	123	3
3025030210	302	5	03	0210	2	1	2	2	1	1	1	1	2	1	3	2	2	3	3	3	2	2	3	2	3	2	2	1	2	3	3	3	3	2	1	3	2	3	2	3	123	14	123	123	234	1234	123	1234	1234
3025030244	302	5	03	0244	1	2	2	1	2	2	1	1	2	2	2	2	2	2	1	1	2	2	1	2	2	2	2	2	2	2	2	2	2	1	3	3	2	3	3	1	12	14	4	123	12	12	123	123	12
3025030273	302	5	03	0273	1	2	1	1	1	1	1	1	2	1	3	2	2	4	3	3	2	2	3	2	3	2	2	2	2	3	2	4	2	1	1	1	2	3	2	1	123	14	123	123	123	1234	123	1234	123
3025030292	302	5	03	0292	2	1	2	2	1	1	1	1	2	2	3	2	2	2	3	3	2	2	3	2	3	1	2	1	2	3	3	3	3	2	1	3	2	3	3	1	123	14	14	123	234	1234	123	123	123
3025030320	302	5	03	0320	1	1	1	1	1	1	1	1	2	1	3	2	2	4	4	2	2	2	3	4	3	2	2	1	2	3	2	4	1	3	3	4	4	3	3	4	123	14	2	23	23	12	3	23	12
3025030323	302	5	03	0323	2	1	2	2	1	1	1	1	2	2	3	2	1	2	1	3	2	2	3	3	3	2	2	1	2	3	3	1	3	1	1	2	2	3	3	3	123	14	23	13	24	124	123	23	12
3025030341	302	5	03	0341	2	1	2	2	1	1	1	1	2	2	3	2	2	2	3	3	2	2	3	2	3	2	2	1	2	3	3	3	3	1	1	1	2	3	2	3	123	13	123	123	1234	1234	123	123	1234
3025030380	302	5	03	0380	2	1	2	2	1	1	1	1	2	2	3	2	2	2	2	3	2	2	3	2	3	1	2	1	2	3	2	3	2	1	1	1	2	3	3	3	123	14	123	123	234	1234	123	123	124
3025030411	302	5	03	0411	2	1	2	2	1	1	1	1	2	1	3	2	2	3	2	3	2	2	3	2	3	2	2	1	2	3	4	2	2	2	1	1	2	3	3	3	123	14	123	123	23	1234	123	123	123
3025030420	302	5	03	0420	1	1	2	1	1	1	1	1	2	2	4	2	4	3	2	4	3	4	3	4	3	2	2	1	2	3	4	4	3	4	4	2	2	3	3	2	3	4	5	1	1	12	23	123	13
3025030444	302	5	03	0444	2	1	2	1	1	1	1	1	2	2	3	2	2	2	3	3	2	2	3	2	3	2	2	1	2	3	3	1	2	1	3	3	2	3	3	1	123	14	23	123	234	1234	123	123	123
3025030463	302	5	03	0463	1	1	1	1	1	1	1	1	2	2	3	2	2	3	3	1	2	2	3	2	3	1	2	1	2	3	2	3	3	1	1	1	2	3	2	1	123	14	123	123	234	1234	123	123	123
3025030471	302	5	03	0471	2	1	2	2	1	1	1	1	2	2	3	2	2	2	1	3	2	2	3	4	3	1	2	1	2	3	3	3	3	2	2	3	2	3	3	3	3	4	2	123	234	12	123	23	123
3025030524	302	5	03	0524	2	1	2	1	1	1	1	1	2	2	2	2	2	4	3	3	2	2	1	2	3	1	2	1	2	2	3	3	1	2	1	3	2	3	3	1	3	4	3	1	1234	1234	1234	123	1234
3025030529	302	5	03	0529	2	1	2	2	1	1	1	1	2	2	3	2	2	2	3	3	2	2	3	3	3	2	2	1	2	3	3	3	3	1	2	1	2	3	2	2	123	14	123	123	234	1234	1234	123	1234
3025030548	302	5	03	0548	2	1	2	2	1	1	1	1	1	2	3	2	2	3	3	3	2	2	3	2	1	1	2	2	2	3	3	3	3	4	1	1	2	3	3	1	123	14	123	123	2	1234	123	123	123
3025030554	302	5	03	0554	2	1	2	1	1	1	1	1	2	2	3	2	2	2	1	3	2	2	3	2	3	2	2	2	2	3	3	1	2	2	3	1	2	3	3	1	3	3	3	123	234	1234	123	123	123
3025030562	302	5	03	0562	1	1	2	2	1	1	1	1	1	2	3	2	1	3	2	3	2	2	3	3	3	2	2	1	2	3	3	3	2	2	1	3	2	3	3	2	123	4	23	123	234	1234	123	123	123
3025030572	302	5	03	0572	1	2	2	1	1	1	1	1	2	2	3	2	2	2	3	3	2	2	3	2	3	2	2	1	2	3	3	1	2	1	2	3	2	3	3	1	123	14	123	123	234	1234	123	123	1234
3025030597	302	5	03	0597	1	1	2	2	1	1	1	1	2	2	3	2	2	2	3	3	2	2	3	2	3	2	2	2	2	3	3	1	2	1	3	3	2	3	3	1	123	14	123	123	234	1234	123	123	123
3025030621	302	5	03	0621	2	1	2	2	1	1	1	1	2	2	3	2	2	2	2	1	2	2	3	2	3	1	2	3	2	3	3	3	3	2	1	3	2	3	2	2	3	4	2	23	34	1234	123	123	23
3025030623	302	5	03	0623	2	1	2	2	1	1	1	1	1	2	3	2	1	3	3	3	2	2	3	2	3	1	2	1	2	3	3	3	3	1	1	1	2	3	3	2	1	14	23	123	23	1234	123	123	13
3025030624	302	5	03	0624	2	1	2	2	1	1	1	1	2	1	3	2	2	3	3	3	2	2	3	2	3	2	2	1	2	3	3	3	3	2	1	3	2	3	2	3	123	14	123	123	23	1234	123	1234	1234
3025030627	302	5	03	0627	1	1	2	1	1	1	2	1	2	2	3	3	1	3	2	4	3	4	3	4	3	4	2	1	2	3	4	3	3	1	1	3	2	3	3	2	3	4	3	1	34	1	123	23	3
3025030637	302	5	03	0637	2	1	2	2	1	1	1	1	2	1	3	2	2	3	4	3	2	2	3	2	3	2	2	1	2	3	3	3	3	2	1	3	2	3	3	3	123	14	123	123	234	1234	123	1234	1234
3025030639	302	5	03	0639	2	1	2	2	1	1	1	1	1	2	3	2	1	3	3	3	2	2	3	2	3	1	2	1	2	3	3	3	3	1	1	1	2	3	3	2	123	14	1234	123	234	1234	123	123	13
3025030642	302	5	03	0642	2	1	2	2	1	1	1	1	2	1	3	1	2	3	3	3	2	2	3	2	3	1	2	1	2	3	3	1	2	1	3	3	2	3	3	1	3	3	2	123	234	1234	123	123	123
3025030660	302	5	03	0660	2	1	2	2	1	1	1	1	2	2	3	2	1	3	3	3	2	2	3	2	3	1	2	1	2	3	3	3	3	2	1	3	2	3	3	3	123	14	123	123	23	1234	123	123	123
3025030671	302	5	03	0671	2	1	2	2	1	1	1	1	2	1	3	2	2	3	3	3	2	2	3	2	3	1	2	1	2	3	4	3	3	2	1	3	2	3	3	3	123	14	123	123	23	12	13	123	123
3025030672	302	5	03	0672	2	1	2	2	1	1	1	1	2	2	3	2	2	3	3	3	2	2	3	2	3	1	2	1	2	3	3	3	3	1	1	3	2	3	3	2	123	14	123	123	234	1234	123	123	123
3025030685	302	5	03	0685	2	1	2	2	1	1	1	1	1	2	3	2	1	3	3	3	3	4	3	4	3	1	2	1	2	3	3	3	3	2	1	3	2	3	3	2	3	4	3	1	4	1234	123	123	13
3025030686	302	5	03	0686	2	1	2	2	1	1	1	1	1	2	3	2	2	3	3	2	2	2	3	2	3	2	2	1	2	3	2	3	3	2	1	1	2	3	3	2	3	4	3	123	234	1234	123	123	123
3025030688	302	5	03	0688	2	1	2	2	1	1	1	1	1	2	3	2	2	2	2	3	2	2	3	2	3	1	2	1	2	3	3	3	3	2	1	3	2	2	2	3	123	14	123	123	234	1234	123	1234	1234
3025030761	302	5	03	0761	2	1	2	1	1	1	1	1	2	1	3	2	2	3	1	2	2	2	2	2	3	2	2	3	2	3	3	3	3	2	1	3	2	3	2	2	1234	1234	1	12	1234	1234	23	123	12
3025030764	302	5	03	0764	2	1	1	2	1	1	1	1	2	1	3	2	2	3	3	3	2	2	3	2	3	1	2	1	2	3	4	3	3	2	1	3	2	3	2	3	123	14	123	123	234	1234	123	123	234
3025030846	302	5	03	0846	2	1	2	2	1	1	1	1	2	1	1	2	2	3	2	3	2	2	3	2	3	2	2	1	2	3	4	2	2	2	1	1	2	3	3	3	123	14	123	123	234	1234	123	123	123
3025030854	302	5	03	0854	2	1	2	1	1	1	1	1	2	2	3	2	2	3	3	3	2	2	3	2	3	2	2	1	2	3	3	1	2	1	3	3	2	3	3	1	123	14	24	123	234	1234	123	123	123
3025030878	302	5	03	0878	2	1	2	2	1	1	1	1	1	2	1	2	3	2	3	3	3	2	3	2	3	2	2	2	2	3	3	2	2	2	3	1	2	3	2	2	3	4	12	123	1234	1234	123	123	12
3025030882	302	5	03	0882	1	1	1	2	2	1	1	1	1	2	4	4	3	2	3	1	2	2	3	3	3	1	2	1	2	3	3	3	3	1	1	1	2	3	2	1	123	14	123	123	234	1234	123	123	123
3025040004	302	5	04	0004	2	2	2	2	1	1	1	1	1	2	3	2	2	3	2	3	3	2	1	2	3	4	2	3	2	3	3	4	3	2	2	3	2	3	3	2	12	14	34	123	234	123	123	123	13
3025040008	302	5	04	0008	1	1	2	2	2	1	1	1	2	2	3	2	1	2	1	4	2	2	3	4	3	2	2	1	2	3	3	2	2	4	3	3	2	3	3	2	2	4	23	12	234	1234	123	123	123
3025040021	302	5	04	0021	1	1	1	1	1	1	1	1	2	1	1	2	4	3	3	3	2	4	3	3	3	4	2	1	2	3	4	2	3	4	1	3	2	3	2	2	1234	14	234	123	1234	12	123	123	123
3025040048	302	5	04	0048	1	1	1	1	1	1	1	1	1	2	3	2	2	1	1	1	2	2	3	3	3	3	2	1	2	3	3	3	3	2	1	3	2	3	3	2	13	14	23	12	13	123	123	123	123
3025040084	302	5	04	0084	1	1	1	1	2	1	1	1	1	1	1	2	4	4	3	4	3	4	3	4	3	4	2	1	2	2	4	2	3	4	1	4	2	3	2	2	123	124	234	12	23	12	13	23	12
3025040092	302	5	04	0092	2	1	2	1	1	1	1	1	1	2	3	4	2	2	3	3	2	2	1	2	3	1	2	1	2	3	3	3	3	2	1	1	2	3	3	1	13	14	23	123	24	12	23	123	13
3025040094	302	5	04	0094	2	1	2	2	1	1	1	1	2	2	3	2	2	1	3	3	3	4	1	2	3	3	2	1	2	3	3	3	3	2	2	1	2	3	2	1	1	14	12	123	24	1234	123	123	13
3025040120	302	5	04	0120	2	1	1	2	1	1	1	2	2	1	3	2	2	1	1	3	2	1	1	2	1	2	2	1	2	3	2	3	2	1	1	1	2	3	3	1	3	4	123	123	234	1234	123	123	123
3025040125	302	5	04	0125	2	1	2	2	2	1	1	1	2	2	3	1	2	3	3	3	2	2	3	4	3	1	2	1	2	3	3	3	3	1	1	3	2	3	3	2	123	1234	1234	123	234	1234	123	123	1234
3025040134	302	5	04	0134	1	1	2	2	2	1	1	1	2	2	3	2	2	3	3	3	2	2	3	2	3	1	2	1	2	3	3	3	3	2	1	1	2	3	3	2	13	14	13	123	34	1234	123	23	13
3025040137	302	5	04	0137	1	1	2	2	1	1	1	1	2	2	3	2	4	2	3	3	2	4	1	4	3	3	2	1	2	3	3	1	3	4	2	3	2	3	3	1	3	1	4	1	4	123	3	2	13
3025040196	302	5	04	0196	2	1	2	2	1	1	1	1	2	2	3	3	2	1	3	3	2	2	3	2	3	4	2	1	2	3	3	4	3	1	1	1	2	3	2	2	123	14	13	123	23	1234	123	123	13
3025040214	302	5	04	0214	1	1	1	2	2	1	1	1	2	2	3	2	2	3	3	3	2	2	3	2	3	1	2	1	2	3	3	3	3	2	1	3	2	3	3	2	123	14	13	123	234	1234	123	123	123
3025040249	302	5	04	0249	1	2	2	1	2	2	1	1	1	1	1	2	1	2	2	1	1	2	2	1	1	2	2	1	1	2	2	4	2	2	2	2	1	2	1	2	1	3	3	3	23	1234	124	23	3
3025040267	302	5	04	0267	1	1	1	2	1	2	1	2	1	1	2	2	2	4	3	1	3	2	3	2	3	2	2	3	1	3	2	2	2	2	2	2	1	2	2	1	3	3	3	3	2	3	4	14	123
3025040287	302	5	04	0287	2	1	2	2	2	1	1	1	1	2	3	2	2	3	3	3	2	4	3	2	2	4	2	1	2	3	3	3	3	4	1	3	2	3	3	2	13	14	13	123	34	123	123	123	123
3025040292	302	5	04	0292	1	1	1	2	1	2	1	1	1	1	1	1	3	2	2	1	1	2	3	2	2	2	2	2	1	2	2	4	1	2	2	2	2	2	2	1	123	34	1234	1234	123	1234	123	1234	1234
3025040309	302	5	04	0309	2	1	2	2	1	1	1	1	1	2	3	2	1	2	2	3	2	4	3	2	3	2	2	1	2	2	3	4	2	1	1	1	2	3	3	1	123	14	1234	123	1234	1234	13	123	1234
3025040319	302	5	04	0319	1	1	1	1	1	1	1	1	1	1	1	1	4	3	4	4	3	4	3	4	3	4	2	1	2	3	4	2	3	4	1	3	2	3	1	2	123	14	23	12	23	12	13	23	123
3025040323	302	5	04	0323	1	1	2	2	1	1	1	1	2	1	1	2	2	2	1	1	2	3	3	2	1	1	2	1	2	3	4	3	3	1	3	3	2	3	3	2	123	14	1234	123	1234	124	123	123	123
3025040328	302	5	04	0328	1	1	2	2	1	1	1	1	1	1	1	2	1	2	1	4	3	2	1	3	3	2	3	1	2	3	3	3	3	1	3	1	2	3	3	3	123	14	13	13	34	123	23	123	13
3025040329	302	5	04	0329	2	1	2	2	1	1	2	1	2	1	3	2	2	2	3	1	2	2	3	2	1	1	2	1	2	3	3	2	3	2	1	1	2	3	3	1	3	4	3	3	4	1	2	1	3
3025040373	302	5	04	0373	2	2	1	1	1	1	1	1	1	2	3	2	2	3	3	3	4	4	3	2	3	2	2	1	2	3	4	4	3	1	1	3	2	3	2	3	3	14	123	13	24	12	123	5	123
3025040377	302	5	04	0377	1	1	1	1	1	1	1	1	1	1	1	1	4	4	4	4	3	4	3	4	3	4	2	1	2	4	4	2	3	4	4	3	2	3	2	2	123	14	234	12	23	12	123	23	123
3025040384	302	5	04	0384	2	1	1	1	1	1	1	1	1	1	1	2	1	2	2	1	1	2	3	2	1	2	3	2	2	3	2	3	2	2	2	2	2	1	2	3	1	3	2	3	12	2	2	12	123
3025040386	302	5	04	0386	2	1	2	2	1	2	1	1	2	2	1	1	2	3	3	3	2	2	3	2	3	1	3	3	2	3	3	2	3	1	1	3	2	3	3	3	123	134	23	12	234	1234	123	1234	123
3025040454	302	5	04	0454	1	1	1	2	2	1	1	1	2	1	4	4	4	2	2	4	3	2	3	4	3	2	2	1	2	2	4	2	4	4	1	4	2	3	4	2	12	14	5	13	23	12	23	5	13
3025040509	302	5	04	0509	1	1	1	1	1	1	1	1	1	1	1	2	1	4	3	3	2	4	3	3	3	1	2	1	2	3	4	2	3	4	4	3	2	3	2	2	123	14	23	123	234	12	123	123	123
3025040541	302	5	04	0541	1	1	1	1	1	1	1	1	2	1	1	1	1	2	1	1	2	1	2	2	1	2	2	2	1	2	2	1	2	2	1	2	2	2	1	2	2	3	24	123	1234	1234	123	123	123
3025040544	302	5	04	0544	1	1	2	1	1	1	2	1	1	1	3	2	1	3	2	2	3	2	3	2	1	2	3	2	2	3	2	4	2	2	3	2	2	1	2	3	3	14	3	1	2	2	4	23	3
3025040562	302	5	04	0562	2	1	2	2	2	1	1	1	1	2	3	2	2	3	3	3	2	2	3	4	3	4	2	1	2	3	3	3	3	4	1	3	2	3	3	2	123	14	123	123	234	1234	123	123	123
3025040569	302	5	04	0569	2	1	2	2	2	1	1	1	2	2	3	2	2	2	3	3	2	2	3	2	3	1	2	1	2	3	3	3	3	2	1	3	2	3	2	1	123	14	24	123	234	1234	123	123	123
3025040576	302	5	04	0576	2	1	2	2	1	1	1	1	2	2	3	2	2	3	3	3	2	2	1	2	3	1	2	1	2	3	3	3	3	1	2	3	2	3	3	2	123	14	23	123	234	1234	123	123	123
3025040584	302	5	04	0584	2	1	2	2	1	1	1	1	2	2	3	2	1	3	3	3	2	2	3	3	3	1	2	1	2	3	3	2	3	1	1	3	2	3	3	2	123	14	234	123	1234	1234	123	123	123
3025040614	302	5	04	0614	1	1	2	2	1	1	1	1	2	2	3	2	2	3	3	3	2	2	3	2	3	1	2	1	2	3	3	3	3	1	1	3	2	3	2	2	3	14	14	13	24	14	13	12	13
3025040630	302	5	04	0630	2	1	2	2	1	1	1	1	2	2	3	2	2	3	3	3	2	2	3	2	3	2	2	1	1	3	3	3	3	1	1	3	2	3	2	2	13	24	12	13	24	13	12	12	13
3025040637	302	5	04	0637	2	2	2	2	2	1	1	1	2	2	3	2	2	4	4	3	2	2	3	2	3	1	3	1	2	3	2	3	3	2	1	3	3	2	3	3	3	4	3	123	123	13	124	234	123
3025040650	302	5	04	0650	1	1	1	2	1	1	1	1	1	1	4	2	1	3	3	3	2	2	3	4	3	2	2	1	2	3	3	2	3	2	1	3	2	3	2	2	1234	14	1234	123	12	123	123	123	123
3025040674	302	5	04	0674	2	1	2	2	1	1	1	1	2	2	3	1	2	3	3	3	2	4	3	2	3	1	2	1	2	3	3	3	3	1	1	3	2	3	3	1	1	4	2	1	24	12	12	12	123
3025040676	302	5	04	0676	2	1	2	2	1	1	1	1	2	2	3	2	1	3	3	3	2	2	3	2	3	1	2	1	2	3	3	2	3	2	1	3	2	3	3	2	123	14	234	123	1234	1234	123	123	123
3026010079	302	6	01	0079	2	1	2	2	1	1	1	1	2	2	3	2	2	2	2	1	2	2	3	2	3	1	2	1	2	3	3	3	3	2	1	3	2	3	3	1	12	4	3	12	34	124	123	12	13
3026010083	302	6	01	0083	1	1	2	2	1	1	1	1	1	2	3	2	2	2	3	2	2	2	3	3	3	2	3	2	2	4	4	4	3	2	3	1	2	3	3	2	123	14	1234	123	234	1234	123	1234	1234
3026010084	302	6	01	0084	2	1	2	1	1	2	1	1	2	1	3	2	1	3	1	1	2	4	3	2	3	2	3	2	2	3	2	3	2	1	1	1	2	3	3	2	1	5	1	2	1234	1234	123	123	123
3026010092	302	6	01	0092	2	1	2	2	1	1	1	1	1	2	3	2	2	2	2	3	2	2	3	1	3	2	2	1	2	3	2	3	2	2	3	3	2	3	3	1	3	4	24	123	234	124	123	123	123
3026010097	302	6	01	0097	1	1	2	2	1	1	1	1	1	2	3	2	1	1	3	3	2	2	3	2	3	2	2	1	2	3	3	2	2	1	2	3	2	3	3	3	3	14	12	13	23	1234	123	123	13
3026010099	302	6	01	0099	2	1	2	2	1	1	1	1	1	2	3	2	2	3	3	3	2	4	3	2	3	1	2	1	2	3	3	3	3	2	1	3	2	3	3	1	123	14	34	123	234	1234	123	123	13
3026010106	302	6	01	0106	2	1	2	2	1	1	1	1	2	2	3	2	3	4	2	4	2	3	4	2	3	4	4	4	4	4	3	4	3	4	1	4	2	3	1	2	5	14	123	13	5	12	123	13	134
3026010222	302	6	01	0222	2	1	2	2	2	1	1	1	2	1	3	2	1	2	2	1	2	4	1	2	3	4	2	1	2	3	3	3	3	1	3	3	2	3	3	1	123	14	124	13	23	1234	123	123	13
3026010230	302	6	01	0230	2	1	2	1	1	1	1	1	2	2	3	2	2	3	3	1	2	2	3	3	3	1	2	1	2	3	3	3	3	1	2	1	2	3	3	2	123	14	123	123	234	1234	123	123	123
3026010244	302	6	01	0244	2	1	2	2	1	1	1	1	2	2	3	2	2	2	3	3	2	2	3	2	3	1	2	1	2	3	3	3	3	1	1	2	2	3	2	2	123	14	23	123	234	1234	123	123	123
3026010261	302	6	01	0261	2	1	2	2	1	1	1	1	1	2	3	2	4	3	3	3	2	2	1	2	3	1	2	1	2	3	3	3	3	2	1	3	2	3	3	2	123	14	123	123	234	1234	123	123	12
3026010274	302	6	01	0274	1	1	2	2	1	1	1	1	2	2	3	2	2	3	1	3	2	2	3	2	1	1	2	2	2	3	2	3	3	1	1	1	2	3	3	2	123	14	123	123	23	1234	123	123	13
3026010289	302	6	01	0289	1	1	2	2	2	1	1	1	2	2	3	3	1	1	2	4	3	3	3	2	3	4	2	1	2	3	3	2	3	1	1	3	2	3	2	2	3	34	2	13	34	1234	23	3	123
3026010316	302	6	01	0316	1	1	2	2	2	1	1	1	2	2	3	2	4	3	3	3	3	4	2	1	1	3	3	1	2	3	2	3	3	1	1	1	2	3	3	1	123	14	1234	123	234	1234	123	123	123
3026010320	302	6	01	0320	1	1	1	2	1	1	1	1	1	2	4	2	4	3	1	1	2	2	1	2	3	1	2	1	2	3	3	3	3	2	1	1	2	3	3	2	123	14	123	123	234	1234	123	123	12
3026010345	302	6	01	0345	2	1	2	2	1	1	1	1	2	2	3	2	2	2	3	3	2	2	3	2	1	2	2	1	2	3	3	4	2	2	3	1	2	3	2	2	13	14	13	123	234	1234	123	123	123
3026010347	302	6	01	0347	2	1	2	2	2	1	1	1	2	2	3	2	2	2	3	3	4	2	3	2	1	2	2	1	2	3	3	4	3	2	3	1	2	3	2	2	13	14	13	123	13	1234	123	123	123
3026010359	302	6	01	0359	2	1	2	2	1	1	1	1	2	2	3	2	2	2	3	3	2	2	3	2	3	1	2	1	2	3	3	4	3	2	1	3	2	2	3	2	123	14	1234	123	1234	1234	123	123	123
3026010406	302	6	01	0406	2	2	2	2	1	1	1	1	2	2	3	3	1	3	3	4	2	2	3	2	3	4	2	1	2	3	3	2	3	2	1	3	2	3	2	1	3	4	13	123	234	1234	123	123	13
3026010452	302	6	01	0452	2	2	2	2	2	1	1	1	1	2	3	3	3	2	1	3	2	2	3	2	3	1	2	1	2	3	3	3	2	1	2	1	2	3	2	2	12	4	12	13	24	1234	123	123	123
3026010507	302	6	01	0507	2	1	2	2	1	1	1	1	1	1	3	2	2	2	3	3	2	2	3	2	3	2	2	1	2	3	3	4	3	2	3	1	2	3	2	2	123	14	2	123	234	1234	123	123	123
3026010511	302	6	01	0511	2	1	2	2	1	1	1	1	2	2	3	2	2	2	3	3	2	2	3	2	3	2	2	1	2	3	3	3	3	2	3	1	2	3	2	2	123	14	2	234	13	1234	123	123	123
3026010522	302	6	01	0522	2	1	2	2	1	1	1	1	2	2	3	2	2	2	3	3	2	2	3	2	3	1	2	1	2	3	3	3	3	2	1	3	2	3	2	2	123	14	23	123	24	123	123	123	123
3026010571	302	6	01	0571	2	1	2	2	1	1	1	1	2	1	3	2	2	2	3	3	2	2	3	2	3	2	2	1	2	3	3	3	3	1	1	3	2	3	2	3	3	1	2	1	234	1234	123	123	123
3026010590	302	6	01	0590	1	1	2	2	1	1	1	1	1	1	3	2	2	2	3	2	2	2	3	2	3	1	2	1	2	3	3	3	3	1	1	3	2	3	2	2	3	4	123	123	234	1234	123	123	123
3026010605	302	6	01	0605	2	2	2	2	1	1	1	1	2	2	3	2	2	2	3	3	2	2	3	2	3	2	2	1	1	3	3	4	3	2	3	1	2	3	2	2	123	14	2	123	34	1234	123	123	123
3026010612	302	6	01	0612	1	1	2	2	1	2	1	1	2	2	3	2	1	1	2	3	2	2	3	2	1	1	2	3	2	3	3	3	3	4	1	3	2	3	3	1	123	14	123	123	123	1234	123	123	123
3026010675	302	6	01	0675	2	1	2	2	1	1	1	1	2	2	3	2	2	2	3	3	2	2	3	2	3	2	2	1	2	3	3	4	3	2	3	1	2	3	2	2	123	14	2	123	13	1234	123	123	123
3026010699	302	6	01	0699	2	1	2	2	1	1	1	1	2	2	3	2	2	2	3	3	2	2	3	2	3	1	2	1	2	3	3	4	3	2	3	1	2	3	2	2	123	14	2	123	234	1234	123	123	1234
3026010702	302	6	01	0702	2	1	2	2	1	1	1	1	2	2	3	2	2	2	3	3	2	2	3	2	3	2	2	1	2	3	3	4	3	2	3	1	2	3	2	2	123	14	2	123	1234	1234	123	123	123
3026010703	302	6	01	0703	1	1	2	2	1	1	1	1	1	1	3	2	1	2	2	4	2	4	3	2	2	2	4	2	4	1	2	3	3	4	1	2	2	3	1	1	123	34	13	123	234	1234	123	123	123
3026010719	302	6	01	0719	1	1	2	1	1	1	2	1	1	2	3	2	1	3	1	1	2	2	3	2	1	2	2	2	2	3	2	3	3	1	1	3	2	3	3	1	123	13	13	123	12	1234	123	123	123
3026010729	302	6	01	0729	2	1	2	2	1	1	1	1	2	2	3	2	2	2	3	3	2	2	3	2	3	1	2	1	2	3	3	3	3	1	1	2	2	3	2	2	123	14	23	123	234	1234	123	123	123
3026010743	302	6	01	0743	1	1	2	2	2	1	1	1	1	2	3	2	2	3	3	3	2	2	3	2	1	2	2	2	2	3	2	3	3	1	1	1	2	3	3	1	123	14	123	123	123	1234	123	123	123
3026010754	302	6	01	0754	1	1	2	1	2	1	1	1	1	1	2	2	2	2	1	3	2	2	3	2	1	1	2	1	2	3	2	3	3	1	1	1	2	3	3	1	123	14	123	123	12	1234	123	123	123
3026010789	302	6	01	0789	1	1	2	2	1	1	1	1	2	2	3	2	2	2	3	3	2	2	3	2	3	2	3	3	2	3	3	3	3	1	1	3	2	3	3	2	123	14	24	123	234	1234	123	123	123
3026010829	302	6	01	0829	2	1	2	2	1	1	1	1	2	2	3	2	1	3	3	3	2	2	3	2	3	1	2	2	2	3	3	2	2	1	1	1	2	3	3	2	123	124	123	123	234	1234	123	123	123
3026010869	302	6	01	0869	1	1	2	2	1	1	1	1	2	2	3	2	2	3	3	3	2	2	3	2	3	1	2	1	2	3	3	3	3	2	2	3	2	3	3	2	123	14	234	123	234	1234	123	123	123
3026010883	302	6	01	0883	1	1	2	2	1	1	1	1	2	2	3	2	2	2	3	3	2	2	1	2	3	1	2	1	2	3	3	3	3	2	1	2	2	3	3	2	123	14	124	123	24	1234	123	123	123
3026010905	302	6	01	0905	1	1	1	1	1	2	1	1	1	2	3	1	1	1	1	1	2	2	2	2	1	2	3	3	2	3	3	3	3	1	1	3	2	3	2	3	1234	14	1234	123	1234	1234	123	123	1234
3026010940	302	6	01	0940	2	1	2	2	1	1	1	2	2	2	3	2	2	2	3	3	2	2	3	2	3	2	3	3	2	3	3	3	3	1	1	3	2	3	2	3	123	14	1234	123	1234	1234	123	123	1234
3026010950	302	6	01	0950	2	1	2	1	1	1	1	1	2	2	3	2	2	2	3	3	2	2	3	2	3	2	2	1	2	3	3	3	3	1	1	3	2	3	2	3	123	14	1234	123	1234	1234	123	123	1234
3026020003	302	6	02	0003	1	1	1	1	1	1	1	1	1	2	3	4	4	3	3	4	2	2	3	3	1	3	2	2	1	3	3	4	3	4	1	4	3	3	2	1	123	134	3	123	2	12	123	1234	123
3026020005	302	6	02	0005	1	1	2	2	2	1	1	1	2	2	3	2	2	1	2	1	2	2	3	2	3	3	2	1	2	3	3	4	3	1	1	3	2	3	3	1	3	4	3	1	2	123	123	123	13
3026020021	302	6	02	0021	1	1	2	1	1	1	1	1	1	1	3	2	2	2	1	4	2	2	3	2	1	2	2	2	2	4	4	4	4	4	1	4	2	3	4	4	123	1234	1234	1234	1234	1234	1234	1234	1234
3026020022	302	6	02	0022	1	2	2	2	1	2	1	1	1	1	4	4	4	4	4	4	3	4	2	4	1	3	4	2	2	4	2	3	4	1	2	2	2	3	3	3	13	2	14	12	24	12	123	13	13
3026020033	302	6	02	0033	2	1	2	2	1	1	1	1	2	2	3	2	2	3	3	3	2	2	3	2	3	1	2	1	2	3	3	3	3	1	1	3	2	3	3	2	3	4	2	1	234	1234	123	123	13
3026020035	302	6	02	0035	2	1	2	1	1	1	1	1	1	2	3	3	2	2	1	3	2	2	3	2	3	4	2	1	2	3	3	2	3	1	1	3	2	3	3	1	3	4	2	1	2	2	1	1	3
3026020046	302	6	02	0046	2	1	1	2	1	1	1	1	1	2	3	2	2	2	2	3	2	2	3	2	3	1	2	3	2	3	3	3	3	1	1	1	2	3	3	1	3	14	23	123	234	1234	123	123	123
3026020054	302	6	02	0054	1	1	2	2	2	2	1	1	2	1	3	2	2	3	2	1	2	1	3	3	1	2	2	1	2	3	3	3	3	1	1	1	2	3	3	1	2	4	1	12	124	1234	1234	1234	123
3026020059	302	6	02	0059	2	1	2	1	1	1	1	1	2	2	4	4	2	4	2	4	4	4	1	4	3	4	2	3	2	4	4	4	2	4	4	3	2	3	2	1	123	1234	4	123	4	1234	123	3	1
3026020086	302	6	02	0086	1	1	2	2	2	1	1	1	2	2	3	2	4	3	3	3	2	2	1	2	3	1	2	1	2	3	3	2	3	1	1	2	2	3	3	2	1	4	3	123	1234	1234	123	123	1234
3026020092	302	6	02	0092	2	1	1	1	1	1	1	1	1	1	3	2	2	3	3	3	2	2	3	2	3	1	2	1	2	4	4	4	4	4	1	4	4	4	2	4	5	5	5	1	3	5	4	1	1234
3026020097	302	6	02	0097	1	1	2	1	1	1	1	1	1	1	3	1	3	2	3	4	2	3	3	4	1	3	2	1	2	3	4	4	3	2	2	3	2	3	3	2	4	2	4	1	2	2	23	3	1
3026020105	302	6	02	0105	2	1	2	2	1	1	1	1	2	2	3	3	2	3	3	3	2	2	3	2	3	1	2	1	2	3	3	3	3	3	1	1	2	3	3	2	3	14	123	123	23	1234	123	123	123
3026020110	302	6	02	0110	1	1	1	1	1	1	1	1	1	1	4	2	4	1	2	4	3	4	3	4	1	1	2	1	2	2	1	4	3	4	2	1	2	3	3	1	123	14	5	13	234	124	123	123	13
3026020122	302	6	02	0122	1	1	2	2	1	1	1	1	1	2	3	2	2	3	3	3	2	2	3	2	3	1	2	1	2	3	3	2	2	1	1	3	2	3	3	2	123	14	1234	123	234	1234	123	123	123
3026020123	302	6	02	0123	2	1	2	2	1	1	1	1	2	2	3	2	2	3	3	3	2	2	3	2	3	1	2	1	2	3	3	3	3	2	1	3	2	3	3	2	123	14	23	123	23	1234	123	123	123
3026020124	302	6	02	0124	1	1	2	2	1	1	1	1	1	2	4	4	1	1	2	2	3	2	1	1	1	1	2	2	2	3	3	2	3	4	1	3	2	3	2	3	12	14	14	13	13	12	123	12	124
3026020125	302	6	02	0125	2	1	1	2	1	1	1	1	2	2	3	2	2	3	3	3	2	2	3	2	3	1	2	1	2	3	3	3	3	1	1	3	2	3	3	2	123	14	12	123	234	1234	123	123	123
3026020136	302	6	02	0136	1	1	1	1	1	1	1	1	1	1	3	2	2	4	4	3	2	4	4	4	3	2	2	1	2	4	4	1	3	3	1	4	2	4	4	4	1234	1234	1234	123	1234	1234	123	1234	1234
3026020144	302	6	02	0144	2	1	1	2	2	1	1	1	1	1	2	2	2	3	3	3	4	2	3	4	3	2	2	2	2	3	3	3	2	2	4	3	4	3	2	4	13	14	123	123	1234	1234	123	5	5
3026020154	302	6	02	0154	2	1	2	2	1	1	1	1	2	1	3	2	2	2	3	1	2	2	3	2	3	2	2	3	2	3	4	2	3	2	1	3	2	3	2	2	13	14	123	123	234	1234	123	123	123
3026020169	302	6	02	0169	2	1	2	2	1	1	1	1	2	2	2	2	2	3	4	1	2	2	3	2	3	2	2	3	2	3	4	2	3	2	1	3	2	3	2	2	23	14	13	123	234	1234	123	123	23
3026020174	302	6	02	0174	1	1	2	2	1	1	1	1	2	1	2	1	1	2	4	2	3	2	4	4	2	2	2	1	2	2	4	2	3	4	1	3	2	3	4	2	1	1	12	12	23	12	123	23	13
3026020177	302	6	02	0177	1	1	1	2	1	1	1	1	2	1	2	2	1	3	3	2	3	2	3	4	1	2	2	2	1	2	3	2	3	2	1	3	4	3	3	1	123	1234	123	123	234	12	123	3	12
3026020182	302	6	02	0182	1	1	2	2	1	1	1	1	2	1	3	2	2	2	4	3	2	2	3	2	3	1	2	3	2	3	3	2	3	2	1	3	2	3	2	2	13	14	123	123	24	1234	123	123	13
3026020186	302	6	02	0186	2	1	2	1	1	1	1	1	2	2	1	1	3	3	3	4	3	3	1	4	3	1	2	2	2	3	3	2	3	2	1	3	2	3	1	2	123	124	123	123	234	123	123	13	123
3026020187	302	6	02	0187	2	1	2	2	2	1	1	1	2	2	3	2	2	3	3	3	2	2	3	2	3	1	2	1	2	3	3	2	3	2	1	3	2	3	2	2	123	14	123	123	34	124	123	123	13
3026020188	302	6	02	0188	2	1	2	2	2	1	1	1	2	2	3	2	2	2	3	1	2	2	3	2	3	1	2	1	2	3	3	3	3	4	1	3	2	3	3	3	4	4	4	4	4	1234	123	123	123
3026020193	302	6	02	0193	2	2	2	2	1	1	1	1	1	1	2	2	2	2	3	4	2	2	4	4	1	2	2	1	2	4	4	4	2	4	4	1	4	3	4	2	5	23	12	23	12	5	23	5	12
3026020197	302	6	02	0197	2	1	2	2	1	1	1	1	1	2	3	4	2	3	3	4	3	2	1	4	3	2	2	1	2	3	3	4	3	2	1	3	2	3	2	2	123	14	2	123	14	1234	123	123	123
3026020218	302	6	02	0218	2	1	2	2	1	1	1	1	2	2	3	2	2	3	3	1	1	2	1	2	3	1	2	1	2	3	2	3	3	1	3	3	2	3	3	2	12	14	23	12	24	123	12	23	13
3026020226	302	6	02	0226	1	1	2	2	1	1	1	1	2	2	3	2	1	2	2	2	3	2	1	2	3	1	2	1	2	3	2	1	2	4	3	1	2	3	3	2	3	14	13	12	24	12	12	13	13
3026020227	302	6	02	0227	1	1	1	1	2	1	1	1	2	2	3	4	2	3	3	3	3	2	1	4	3	4	2	1	2	3	3	4	3	4	1	3	2	3	4	2	123	14	4	123	24	1234	123	3	123
3026020238	302	6	02	0238	2	1	2	2	1	1	1	1	1	1	2	2	1	4	4	4	3	4	3	4	1	1	2	4	2	3	4	4	2	4	4	1	3	3	4	1	12	14	12	5	12	12	123	123	12
3026020246	302	6	02	0246	2	1	2	2	1	1	1	1	2	2	3	4	2	4	3	3	2	2	3	2	3	4	2	1	2	3	3	4	3	1	1	1	2	3	3	2	3	14	2	123	34	1234	123	3	123
3026020250	302	6	02	0250	2	1	1	1	1	1	1	1	1	1	3	2	2	2	2	4	2	4	3	4	3	2	2	1	2	4	3	4	2	2	1	4	2	4	4	1	123	1234	1234	1234	5	1234	123	1234	123
3026020254	302	6	02	0254	2	1	1	1	1	1	1	1	1	1	3	2	2	4	2	1	2	2	3	4	3	2	2	2	2	4	4	4	2	2	4	4	2	3	2	4	3	3	5	123	1234	1234	1234	1234	1234
3026020260	302	6	02	0260	2	1	2	2	2	1	1	1	2	2	2	2	1	3	3	3	3	3	3	2	3	1	2	1	1	3	3	4	3	1	1	1	3	3	3	1	23	34	23	12	24	1234	123	13	13
3026020269	302	6	02	0269	1	1	1	1	1	1	1	1	1	1	3	2	2	2	4	3	2	2	3	2	3	2	2	2	2	3	4	4	2	4	2	4	2	4	2	4	3	5	1234	123	1234	1234	5	1234	1234
3026020273	302	6	02	0273	1	1	2	2	1	1	1	1	2	2	3	3	2	1	2	4	2	4	1	2	3	3	4	3	2	3	3	4	2	4	3	4	2	4	2	1	1	4	3	5	4	1	5	3	3
3026020277	302	6	02	0277	2	2	2	2	1	1	1	1	2	2	3	2	1	3	3	4	2	4	3	4	2	1	2	1	2	3	3	4	3	1	1	3	2	3	3	4	13	14	12	12	24	12	12	5	13
3026020282	302	6	02	0282	1	1	2	2	1	1	1	1	2	2	3	2	1	2	2	1	2	2	1	3	3	1	2	1	2	3	3	4	2	4	1	3	2	3	3	1	123	14	123	123	24	1234	123	123	13
3026030004	302	6	03	0004	2	2	2	2	1	1	1	1	2	1	3	2	2	2	4	1	2	2	3	2	3	4	4	3	2	3	3	4	3	4	1	3	2	3	3	1	13	14	123	123	23	12	123	123	5
3026030013	302	6	03	0013	2	1	2	2	1	1	1	1	2	1	3	2	2	2	3	3	2	2	3	2	3	1	2	2	2	2	4	4	2	4	1	1	2	3	3	1	1234	14	23	123	234	12	123	23	12
3026030048	302	6	03	0048	2	1	2	2	1	1	1	1	2	1	1	2	2	2	4	3	3	4	3	2	3	2	2	2	2	2	4	4	3	4	1	2	2	3	1	1	123	14	23	123	123	12	123	23	123
3026030059	302	6	03	0059	2	1	2	2	1	1	1	1	2	2	3	2	2	2	3	3	2	2	3	2	3	4	2	1	2	3	3	4	3	4	1	3	2	3	3	1	123	14	23	123	23	124	123	123	123
3026030072	302	6	03	0072	2	2	2	2	2	1	1	1	2	1	4	1	4	3	3	4	2	4	1	3	3	4	2	2	1	4	4	4	3	4	1	3	2	3	3	2	3	4	5	1	234	1234	123	123	123
3026030080	302	6	03	0080	1	1	2	2	1	1	1	1	2	2	3	2	2	3	3	3	2	4	3	4	3	4	2	1	2	3	3	4	3	3	1	3	2	3	3	2	123	14	23	123	23	12	123	123	123
3026030089	302	6	03	0089	1	1	2	2	1	1	1	1	2	2	3	2	2	1	3	2	2	2	3	2	3	4	2	1	2	3	4	3	1	4	1	3	2	3	3	1	123	14	23	123	234	1234	123	123	123
3026030119	302	6	03	0119	1	1	2	2	1	1	1	1	2	2	3	2	4	3	3	3	2	4	3	4	3	4	2	2	2	2	4	4	3	4	1	1	2	3	1	2	123	14	12	123	234	12	123	23	12
3026030136	302	6	03	0136	2	1	2	2	1	1	1	1	2	1	3	2	1	3	3	3	2	2	3	2	2	1	2	3	2	3	3	3	3	3	1	1	2	3	3	2	123	14	234	123	23	1234	123	123	123
3026030144	302	6	03	0144	2	1	1	2	1	1	1	1	1	1	3	4	2	4	3	3	2	4	3	4	3	4	2	3	1	3	4	4	3	4	1	1	2	3	1	3	1234	14	12	123	123	12	123	13	13
3026030156	302	6	03	0156	1	2	1	2	1	1	1	1	2	1	1	1	4	4	2	1	2	4	2	4	1	3	2	2	2	4	4	4	2	4	3	4	2	3	2	2	134	123	5	123	23	12	123	5	123
3026030162	302	6	03	0162	2	1	2	2	1	1	1	1	2	1	3	2	2	3	3	3	3	2	3	4	3	1	2	1	2	3	3	3	3	1	1	4	2	3	3	2	123	14	123	123	234	1234	123	123	1234
3026030206	302	6	03	0206	1	2	2	2	1	1	1	1	2	2	2	2	2	2	3	3	2	2	3	2	3	2	2	2	2	3	2	3	3	1	1	1	2	3	3	2	123	14	123	123	234	1234	123	123	123
3026030219	302	6	03	0219	2	1	2	2	1	1	1	1	2	1	3	2	4	1	3	3	2	2	3	2	3	4	2	2	2	3	4	4	3	4	1	4	2	3	3	2	123	14	123	123	234	1234	123	123	123
3026030240	302	6	03	0240	1	1	2	2	2	1	1	1	1	2	3	2	2	2	3	3	2	1	3	2	3	1	2	3	1	3	3	3	3	1	1	3	2	3	3	3	13	14	34	12	3	12	123	13	13
3026030241	302	6	03	0241	1	1	1	2	1	1	1	1	1	1	3	2	1	3	3	2	2	2	3	2	3	1	2	1	2	3	3	3	3	4	1	3	2	3	3	1	123	14	123	123	34	1234	123	123	13
3026030278	302	6	03	0278	1	1	2	2	1	1	1	1	2	2	3	1	2	2	3	3	2	2	3	2	3	1	2	2	2	3	3	3	3	4	2	3	2	3	3	2	123	14	123	123	234	123	123	123	123
3026030286	302	6	03	0286	2	1	2	2	2	1	1	1	1	2	3	2	2	2	4	4	2	2	3	2	3	4	2	1	2	3	3	3	3	1	1	1	2	3	3	3	123	134	1234	1234	1234	1234	123	123	1234
3026030288	302	6	03	0288	2	1	2	2	1	1	1	1	2	2	3	2	2	3	3	3	2	2	3	2	3	1	2	1	2	3	3	2	3	2	1	3	2	3	2	2	123	14	123	123	234	1234	123	123	13
3026030290	302	6	03	0290	2	1	2	2	1	1	1	1	2	2	3	2	2	3	3	3	2	2	3	2	3	1	2	1	2	3	3	3	3	1	1	3	2	3	2	2	123	14	123	123	234	1234	123	123	123
3026030296	302	6	03	0296	2	1	2	2	1	1	1	1	2	2	3	2	2	2	3	3	2	2	3	2	3	1	2	1	2	3	3	3	3	1	1	1	2	3	3	2	123	14	23	123	234	1234	123	123	123
3026030299	302	6	03	0299	2	1	2	2	1	1	1	1	2	2	3	2	2	3	3	3	2	2	3	2	3	1	2	1	2	3	3	3	3	1	1	3	2	3	3	1	123	14	123	123	24	124	123	123	23
3026030309	302	6	03	0309	2	1	2	2	1	1	1	1	2	2	3	2	2	2	3	3	2	4	3	2	3	1	2	1	2	3	3	2	3	1	1	1	2	3	1	2	13	14	12	123	24	1234	123	123	13
3026030328	302	6	03	0328	2	1	2	2	1	1	1	1	2	2	3	2	2	3	4	1	2	2	3	2	1	1	2	3	2	3	3	4	3	2	1	3	2	3	3	2	123	14	2	123	23	123	123	123	13
3026030330	302	6	03	0330	2	1	2	2	2	1	1	1	2	2	3	2	2	3	3	3	2	4	3	3	3	3	2	1	2	3	3	3	3	2	2	3	2	3	3	2	123	14	34	123	234	1234	123	123	123
3026030350	302	6	03	0350	1	1	2	2	1	1	1	1	2	1	3	2	2	3	3	3	2	4	3	4	3	1	2	3	2	3	3	3	3	1	3	3	2	3	3	2	123	14	123	123	234	1234	123	123	123
3026030357	302	6	03	0357	2	1	2	2	1	1	1	1	2	2	3	2	2	2	3	3	2	2	3	2	3	1	2	1	2	3	3	3	3	1	1	3	2	3	3	2	123	14	1234	123	234	1234	123	123	13
3026030363	302	6	03	0363	2	1	1	1	1	1	1	1	1	1	1	2	2	3	2	1	2	2	1	2	3	2	2	1	2	2	2	1	3	2	1	1	2	3	3	1	12	14	123	123	1234	1234	123	123	123
3026030397	302	6	03	0397	2	1	2	2	1	1	1	1	2	2	3	2	2	3	3	3	1	2	3	2	3	1	2	1	2	3	3	3	3	1	1	3	2	3	3	2	123	14	123	123	234	1234	123	123	123
3026030412	302	6	03	0412	2	1	2	2	1	1	1	1	2	2	3	2	2	4	3	1	2	2	1	2	3	2	2	1	2	3	3	3	3	1	3	3	2	3	3	2	3	1	2	123	34	1234	123	123	23
3026030417	302	6	03	0417	2	1	2	2	1	1	1	1	1	2	3	2	2	3	2	3	2	1	3	2	3	1	2	1	2	3	2	3	3	3	2	3	2	3	3	3	123	14	23	123	234	1234	123	123	123
3026030423	302	6	03	0423	2	1	2	2	1	1	1	1	1	2	3	2	2	3	3	3	2	2	3	2	3	1	2	1	2	3	3	2	3	1	1	3	2	3	3	2	123	14	23	123	234	1234	123	123	123
3026030443	302	6	03	0443	2	1	2	2	1	1	1	1	1	2	3	2	2	3	3	3	2	2	3	2	3	1	2	1	2	3	3	3	3	1	1	3	2	3	3	2	123	14	12	123	234	123	123	123	123
3026030447	302	6	03	0447	2	1	2	2	1	1	1	1	1	2	3	2	4	2	3	3	2	2	1	3	3	2	3	1	2	3	3	2	3	1	1	3	2	3	3	2	123	14	123	123	24	1234	123	13	13
3026030458	302	6	03	0458	2	1	2	2	1	1	1	1	2	2	3	2	2	3	3	3	3	2	3	2	3	1	2	1	2	3	3	3	2	1	1	3	2	3	3	2	123	14	123	123	234	1234	123	123	134
3026030473	302	6	03	0473	2	2	2	2	2	1	1	1	2	2	3	2	2	3	3	4	2	2	3	2	3	1	2	1	2	3	3	4	3	1	1	1	2	3	3	2	123	14	124	123	234	1234	123	123	1234
3026030477	302	6	03	0477	2	1	2	2	1	1	1	1	2	2	3	2	2	3	3	3	2	2	3	2	3	1	2	1	2	3	3	3	3	2	4	3	2	3	2	2	123	14	23	123	234	1234	123	123	123
3026030506	302	6	03	0506	2	1	2	1	2	1	1	1	1	2	3	2	2	3	3	3	2	2	1	2	3	1	2	1	2	3	3	3	3	4	2	1	2	3	3	2	1234	1234	1234	123	234	124	123	123	123
3026030508	302	6	03	0508	2	1	2	2	1	1	1	1	2	2	3	2	2	3	4	3	2	2	3	2	3	1	2	1	2	3	3	2	3	1	1	3	2	3	3	2	123	14	123	123	234	1234	123	123	123
3026030517	302	6	03	0517	1	1	2	2	1	1	1	1	1	2	2	2	2	3	3	3	2	2	3	2	3	1	2	1	2	3	3	4	3	1	1	3	2	3	3	2	123	134	23	123	234	1234	123	123	123
3026030522	302	6	03	0522	2	1	2	2	1	1	1	1	2	2	3	2	2	2	2	3	2	2	3	2	3	1	2	1	2	3	3	3	3	1	1	1	2	3	3	1	13	14	123	123	34	1234	123	23	123
3026030534	302	6	03	0534	2	1	2	2	1	1	1	1	2	2	3	2	2	1	3	3	2	2	3	2	3	1	2	1	2	3	3	3	3	1	3	2	2	3	3	2	123	14	23	123	234	1234	123	123	123
3026040001	302	6	04	0001	1	1	2	2	1	1	1	1	2	2	3	1	2	3	3	3	2	4	3	2	1	2	2	1	2	2	4	4	3	4	1	3	2	3	3	2	123	134	23	123	1234	12	123	12	123
3026040008	302	6	04	0008	2	1	2	2	1	1	1	1	2	2	3	2	2	3	3	3	2	2	3	3	3	1	2	1	2	3	3	2	3	1	1	3	2	3	3	2	123	14	1234	123	24	123	123	123	123
3026040009	302	6	04	0009	2	1	2	2	2	2	1	1	2	2	3	1	4	3	3	3	3	4	3	1	1	1	2	1	2	3	4	4	3	4	1	4	2	3	3	2	13	14	5	123	234	12	1234	5	123
3026040010	302	6	04	0010	1	1	2	2	1	1	1	1	2	2	3	2	2	2	3	3	2	3	3	4	1	1	2	1	2	3	3	4	3	4	1	3	2	3	1	2	123	14	124	123	1234	1234	123	123	13
3026040011	302	6	04	0011	1	1	2	1	2	1	1	1	2	2	3	1	4	1	3	1	3	4	3	4	1	1	2	1	2	4	4	4	3	4	1	4	2	3	1	2	123	134	5	123	124	12	123	5	1
3026040013	302	6	04	0013	2	1	2	2	1	1	1	1	2	2	3	2	2	3	1	4	2	1	3	2	3	1	2	1	2	3	3	3	3	4	1	1	2	3	1	2	123	14	123	123	234	1234	123	23	13
3026040014	302	6	04	0014	1	1	2	2	1	1	1	1	1	2	4	2	2	3	2	3	2	2	3	2	3	2	2	1	2	3	4	4	3	4	1	3	2	3	3	2	123	3	234	123	24	12	123	123	123
3026040015	302	6	04	0015	2	1	2	2	2	1	1	1	1	2	3	2	2	2	1	4	2	4	1	4	1	1	2	1	1	3	4	3	3	1	1	3	2	3	3	2	12	14	5	123	24	123	123	23	13
3026040016	302	6	04	0016	2	1	2	2	1	1	1	1	2	2	3	2	2	2	3	3	2	2	3	2	3	1	1	1	2	3	3	3	3	1	1	3	2	3	2	2	123	14	34	123	234	1234	123	1234	123
3026040017	302	6	04	0017	2	1	2	2	2	1	1	1	2	2	3	3	2	3	3	3	2	2	3	2	3	1	2	1	2	3	3	4	3	1	1	3	2	3	3	2	123	14	124	123	234	1234	123	123	123
3026040024	302	6	04	0024	1	1	1	2	1	1	1	1	1	1	1	2	1	1	2	2	3	3	1	2	1	2	2	1	1	2	3	3	4	4	2	2	2	3	2	3	13	12	14	13	13	14	12	123	13
3026040025	302	6	04	0025	2	1	2	2	2	1	1	1	1	1	3	2	2	3	4	3	2	2	3	2	3	2	2	1	2	3	3	4	3	1	1	1	2	3	3	1	123	14	124	12	34	1234	123	123	13
3026040026	302	6	04	0026	1	2	2	2	2	1	1	1	1	1	3	1	2	2	3	4	2	2	3	4	1	1	2	1	2	3	3	3	3	2	2	2	2	3	3	1	123	1234	123	123	1234	1234	123	123	123
3026040027	302	6	04	0027	1	1	1	1	1	1	1	1	2	1	3	4	2	2	1	3	3	2	1	2	1	1	2	1	2	2	3	2	3	2	1	1	2	3	3	1	12	14	23	13	124	123	23	13	13
3026040028	302	6	04	0028	2	1	1	1	1	1	1	1	2	2	3	2	2	3	2	3	3	2	3	2	1	1	2	1	2	3	3	3	2	4	1	3	2	3	3	1	123	14	12	12	23	123	12	13	123
3026040029	302	6	04	0029	1	1	2	2	2	1	1	1	2	2	3	2	2	3	3	3	2	2	1	1	3	1	2	1	2	3	3	4	3	1	1	1	2	3	3	1	13	14	123	123	234	1234	123	123	123
3026040031	302	6	04	0031	1	2	1	1	2	2	1	1	2	2	4	4	3	4	2	4	4	4	3	3	1	4	2	1	1	3	2	2	1	1	4	3	2	3	3	1	13	4	4	13	2	12	13	13	13
3026040032	302	6	04	0032	2	2	2	1	1	2	2	1	1	1	4	1	4	3	2	2	2	2	3	3	1	3	2	1	2	4	3	4	4	1	3	4	2	3	3	2	14	23	23	12	12	12	13	23	23
3026040034	302	6	04	0034	2	1	2	1	1	1	1	1	1	1	3	2	2	3	2	3	2	2	3	2	3	2	2	2	1	3	3	3	3	4	1	3	2	3	1	1	123	14	1234	123	1234	1234	123	123	123
3026040038	302	6	04	0038	1	1	2	2	1	1	1	1	2	2	3	2	2	2	2	3	2	2	3	2	3	4	2	1	2	3	3	3	3	1	1	1	2	3	3	1	123	14	1234	123	234	1234	123	123	23
3026040041	302	6	04	0041	2	1	2	2	1	1	1	1	1	2	3	2	2	3	3	3	2	2	3	2	3	1	2	1	2	3	3	1	3	1	1	3	2	3	3	3	13	14	23	123	24	12	123	123	123
3026040044	302	6	04	0044	1	1	2	2	1	1	1	1	2	2	3	2	1	3	3	3	2	2	3	2	3	1	2	1	2	3	3	2	3	4	1	1	2	3	3	2	123	14	1234	123	24	1234	123	123	123
3026040047	302	6	04	0047	2	1	2	2	1	1	1	1	2	2	3	2	2	3	3	3	2	2	3	2	3	1	2	1	2	3	3	4	3	2	1	3	2	3	3	2	123	14	123	123	234	1234	123	123	123
3026040051	302	6	04	0051	1	1	1	2	1	1	1	1	2	2	1	2	2	1	3	3	3	2	3	2	2	1	2	1	2	2	3	2	3	1	1	2	2	3	3	2	12	14	12	23	234	12	123	123	123
3026040056	302	6	04	0056	2	1	2	2	1	1	1	1	1	1	3	4	2	3	2	3	2	4	3	4	3	1	2	1	2	3	3	4	3	1	1	3	2	3	3	2	13	14	5	123	24	12	123	123	13
3026040059	302	6	04	0059	2	1	2	2	1	1	1	1	2	2	3	2	2	3	1	3	2	2	3	2	3	1	2	1	2	3	3	3	3	1	1	3	2	3	3	2	123	14	12	123	234	12	123	123	13
3026040060	302	6	04	0060	2	1	2	2	1	1	1	1	1	2	3	2	2	3	3	3	3	2	3	2	3	1	2	1	2	3	3	1	3	1	1	1	2	3	3	1	123	14	123	123	234	1234	123	123	123
3026040061	302	6	04	0061	1	1	1	2	1	1	1	1	1	1	3	2	2	2	1	2	3	2	3	2	2	2	2	1	2	3	2	2	2	2	3	2	2	1	2	1	23	23	34	34	23	123	13	34	23
3026040065	302	6	04	0065	2	1	2	2	2	1	1	1	1	2	3	2	4	2	3	1	3	2	3	2	3	3	2	1	2	3	3	4	1	4	3	1	2	3	3	3	2	14	2	13	4	1234	123	12	13
3026040066	302	6	04	0066	2	1	2	2	1	1	1	1	2	2	3	1	2	3	2	4	3	2	3	3	3	2	2	1	2	3	3	3	3	1	1	3	2	3	3	2	123	14	123	123	234	1234	123	123	1234
3026040074	302	6	04	0074	1	2	1	2	2	1	1	1	1	1	4	2	4	4	4	4	4	4	4	1	1	2	2	4	4	4	4	2	4	1	4	4	2	3	3	2	4	4	34	123	24	12	34	13	13
3026040077	302	6	04	0077	2	1	2	2	2	1	1	1	2	2	3	1	2	2	3	1	2	2	3	2	3	1	3	1	2	3	3	4	3	2	1	2	2	3	3	3	123	14	134	123	234	123	123	23	13
3026040083	302	6	04	0083	1	1	2	1	1	1	1	1	1	1	3	1	2	3	3	3	2	2	3	2	3	1	2	3	2	3	4	4	3	4	1	3	2	3	3	2	123	12	123	123	24	12	123	123	123
3026040087	302	6	04	0087	2	1	2	2	2	1	1	1	1	2	3	2	2	2	2	2	2	2	2	2	3	2	2	1	2	3	2	1	2	2	3	3	2	3	3	3	3	4	4	3	2	1234	3	123	3
3026040088	302	6	04	0088	1	1	2	2	1	1	1	1	1	1	2	2	1	4	3	1	2	3	4	4	3	3	2	1	2	3	2	3	3	4	1	3	2	3	3	2	13	14	24	123	24	12	123	123	13
3026040091	302	6	04	0091	2	2	2	2	2	1	1	1	2	1	4	2	2	2	2	4	2	2	1	1	1	2	2	1	2	4	3	2	4	1	3	3	2	3	3	4	3	24	34	1234	1234	1234	1234	1234	1234
3026040095	302	6	04	0095	2	1	2	2	2	1	1	1	1	2	3	2	2	2	3	1	2	2	1	2	3	2	2	1	2	3	3	3	3	1	1	3	2	3	3	1	123	14	123	123	234	1234	123	123	123
3026040096	302	6	04	0096	1	1	1	2	1	1	1	1	2	1	3	2	1	4	3	3	2	2	1	2	3	1	2	1	2	2	2	2	3	4	1	1	2	3	3	1	123	14	123	123	34	124	13	123	34
3026040097	302	6	04	0097	2	1	2	2	1	1	1	1	1	2	3	2	2	3	3	3	2	2	3	2	3	3	2	3	2	3	3	3	3	1	1	3	2	3	3	2	123	14	123	123	234	1234	123	123	123
3026040100	302	6	04	0100	2	1	2	1	1	1	1	1	1	1	3	2	2	2	4	3	2	4	3	4	3	1	2	1	2	3	3	4	3	4	1	3	2	3	3	2	123	14	23	123	234	12	123	123	123
3027010046	302	7	01	0046	2	2	2	2	1	2	1	1	1	2	2	2	1	2	1	1	3	3	3	2	2	2	2	2	2	3	2	3	2	1	1	1	2	3	2	1	123	14	1234	14	234	1234	123	1234	1234
3027010047	302	7	01	0047	2	1	2	2	1	1	1	1	2	2	3	2	2	2	3	3	2	2	3	2	3	1	2	1	2	3	3	3	3	2	1	3	2	3	3	3	123	14	12	123	234	1234	123	123	123
3027010050	302	7	01	0050	1	1	1	2	1	1	1	1	1	1	1	2	4	4	4	4	4	4	4	4	3	3	2	1	4	4	4	4	4	2	2	2	2	2	3	2	123	123	123	123	123	1234	123	1234	123
3027010052	302	7	01	0052	2	1	2	2	1	1	1	1	2	2	3	2	1	2	2	3	2	2	3	2	3	2	2	1	1	3	3	4	2	1	3	3	2	3	3	2	13	14	24	123	24	123	123	13	13
3027010058	302	7	01	0058	2	2	1	1	2	1	1	1	2	1	3	2	1	2	2	2	3	1	3	2	2	2	2	2	2	3	2	2	2	2	1	1	2	3	2	1	123	123	123	1234	123	123	1234	1234	1234
3027010062	302	7	01	0062	1	1	1	1	1	1	2	1	1	1	3	2	2	3	1	2	3	1	2	2	2	2	2	2	2	2	3	3	4	2	2	2	2	2	2	4	234	123	123	123	23	123	1234	1234	123
3027010063	302	7	01	0063	2	1	2	2	1	1	1	1	1	2	3	2	2	2	3	3	2	2	3	2	3	1	2	1	2	3	3	3	3	1	1	1	2	3	3	2	123	14	12	123	24	1234	123	123	123
3027010069	302	7	01	0069	2	1	2	2	2	2	1	1	2	2	3	2	1	2	1	3	2	2	3	2	3	4	2	1	2	3	3	3	2	1	1	3	2	3	3	2	123	14	1234	123	124	1234	123	23	123
3027010075	302	7	01	0075	2	1	2	2	1	1	1	1	1	2	3	2	2	2	3	3	3	2	3	2	3	2	2	1	2	3	3	4	2	1	1	3	2	3	3	2	123	134	12	123	234	1234	123	123	123
3027010079	302	7	01	0079	2	1	2	2	1	1	1	1	2	2	3	2	1	2	3	3	2	2	3	2	3	1	2	1	2	3	3	3	2	1	1	3	2	3	3	1	13	14	23	123	24	123	123	123	123
3027010094	302	7	01	0094	2	2	2	2	1	2	2	1	2	1	2	2	3	2	1	1	3	3	3	2	2	2	2	2	2	3	2	3	2	2	2	2	2	3	2	2	2	123	1234	34	2	1234	234	1234	123
3027010101	302	7	01	0101	2	1	2	2	1	1	1	1	1	1	3	2	3	2	2	2	3	2	3	2	2	2	2	1	2	3	2	3	2	2	3	2	2	3	3	2	123	123	123	1234	1234	1234	123	123	123
3027010102	302	7	01	0102	2	1	1	2	1	1	1	2	1	1	3	2	2	3	2	1	3	3	2	2	2	2	2	2	2	2	2	3	2	1	2	2	1	2	2	1	123	123	123	123	234	234	123	234	123
3027010110	302	7	01	0110	1	2	1	2	1	1	2	1	2	1	3	2	1	2	2	1	3	3	3	2	3	2	2	2	2	2	2	3	3	2	2	1	2	3	2	2	123	134	1234	123	234	1234	1234	123	1234
3027010131	302	7	01	0131	1	1	1	1	2	1	1	1	1	1	1	1	4	4	4	4	3	4	4	4	3	3	2	1	1	4	4	4	3	4	3	4	2	1	2	1	12	124	23	12	23	12	23	5	13
3027010134	302	7	01	0134	2	2	2	2	1	1	1	1	2	2	3	2	1	3	3	3	2	2	3	2	3	1	2	1	2	3	3	1	3	2	1	2	2	3	3	2	123	14	1234	123	24	1234	123	23	13
3027010141	302	7	01	0141	1	2	2	2	1	2	1	2	1	1	3	2	4	2	2	1	3	2	2	2	2	2	2	2	2	3	2	3	3	2	2	1	2	2	2	3	1234	1234	123	1234	1234	1234	1234	1234	234
3027010181	302	7	01	0181	2	1	2	1	2	1	1	1	1	2	1	1	2	2	2	3	2	2	3	2	3	2	2	3	2	2	2	2	2	2	2	3	2	2	3	2	123	14	124	123	234	1234	123	123	123
3027010182	302	7	01	0182	1	2	1	2	1	1	2	1	2	1	1	2	1	2	2	2	3	1	3	2	2	2	2	2	3	2	2	3	2	2	2	2	2	2	3	2	123	1234	234	123	123	234	234	234	234
3027010188	302	7	01	0188	1	1	2	2	1	1	1	1	1	1	2	2	2	3	4	4	2	4	1	4	3	1	2	1	2	3	3	4	2	1	1	3	2	3	3	2	234	14	13	12	134	123	13	13	12
3027010192	302	7	01	0192	1	1	1	2	1	1	1	1	1	2	3	2	2	2	1	3	2	2	3	1	3	1	2	1	2	3	3	3	2	2	3	3	2	3	3	3	123	14	124	123	234	1234	123	123	13
3027010197	302	7	01	0197	1	1	1	1	2	1	1	1	2	2	3	2	2	2	1	3	3	2	1	2	3	2	2	1	2	3	3	4	2	2	3	3	2	1	3	3	23	14	12	12	23	123	12	123	123
3027010208	302	7	01	0208	2	1	1	2	1	2	1	1	1	2	1	2	2	1	1	1	1	1	1	4	1	4	2	2	4	4	4	4	1	4	3	4	3	1	1	3	12	12	12	12	12	12	13	13	13
3027010213	302	7	01	0213	1	1	1	2	1	1	1	2	1	1	3	2	1	2	2	1	3	2	3	3	2	2	2	2	2	3	2	4	2	2	2	2	2	2	2	3	1234	1234	123	123	234	123	1234	1234	234
3027010227	302	7	01	0227	2	1	2	2	2	1	2	1	2	2	3	1	1	2	3	3	2	2	3	2	1	3	2	1	2	3	3	3	3	1	1	3	2	3	3	1	123	14	123	123	234	1234	123	123	123
3027010238	302	7	01	0238	1	1	1	2	1	1	1	1	1	1	1	2	2	3	4	4	2	4	1	4	3	2	2	2	2	2	4	4	2	4	3	3	2	2	3	3	23	24	34	23	23	12	13	23	23
3027010271	302	7	01	0271	2	1	2	2	1	1	1	1	2	2	3	2	1	2	2	4	2	4	3	2	3	4	2	1	2	3	3	4	1	4	2	2	2	3	3	1	13	14	23	13	23	1234	123	13	12
3027010295	302	7	01	0295	1	1	2	2	1	1	1	1	2	2	1	2	1	3	3	2	2	2	3	4	3	4	2	1	2	3	3	4	2	4	2	2	2	3	3	3	1	1	4	1	2	1	3	1	3
3027010298	302	7	01	0298	1	1	2	2	1	1	1	1	2	1	3	2	4	4	2	4	3	4	3	4	4	4	4	1	1	4	2	4	4	4	2	4	4	3	3	2	123	14	12	123	23	1234	13	14	3
3027010307	302	7	01	0307	2	1	1	2	2	1	1	1	2	2	1	2	2	3	4	3	3	4	3	4	3	3	2	3	2	3	4	4	3	4	3	3	2	3	2	1	13	14	23	13	24	12	13	23	13
3027010311	302	7	01	0311	2	1	1	2	2	1	1	1	2	1	1	2	2	4	4	3	3	4	4	4	3	4	2	3	2	4	4	4	3	4	3	4	2	1	1	1	13	14	23	13	23	12	13	23	13
3027010322	302	7	01	0322	2	1	2	2	2	1	1	1	1	2	3	2	2	3	3	3	2	1	3	4	3	4	2	1	2	3	3	4	3	4	1	3	2	3	3	2	123	4	3	123	2	1234	123	123	13
3027010334	302	7	01	0334	2	1	2	2	1	1	1	1	1	2	3	2	1	2	3	3	2	4	3	4	3	4	4	1	4	4	2	2	4	1	4	2	2	4	3	1	1234	1234	123	1234	1234	1234	1234	1234	1234
3027010339	302	7	01	0339	2	1	1	1	1	1	1	1	2	1	1	2	2	1	1	1	3	1	1	4	3	2	2	1	2	3	4	4	3	4	3	3	2	3	2	1	13	14	23	13	23	12	23	12	13
3027010340	302	7	01	0340	1	1	1	1	1	1	1	1	1	1	1	1	2	1	2	1	1	1	1	4	1	4	2	2	1	1	4	4	1	1	1	4	2	1	1	1	13	12	13	13	12	12	13	13	13
3027010346	302	7	01	0346	2	2	1	2	1	1	1	1	1	2	3	2	2	3	2	3	2	2	1	2	3	3	2	1	2	3	2	2	1	4	2	4	2	1	2	1	13	23	23	23	23	12	23	23	13
3027010356	302	7	01	0356	2	1	1	2	2	1	1	1	1	1	1	2	2	1	4	3	2	4	3	4	3	2	2	2	2	3	4	4	3	4	2	3	2	3	1	1	13	14	23	23	23	1234	123	123	123
3027010374	302	7	01	0374	1	1	1	1	1	1	1	1	1	2	3	2	2	3	1	1	2	2	3	1	3	1	2	1	2	3	3	3	2	1	1	3	2	2	3	1	1	4	12	12	23	12	13	13	13
3027010389	302	7	01	0389	1	1	1	2	1	1	1	2	1	1	1	1	1	3	2	2	3	4	1	4	1	4	2	1	2	2	4	4	3	4	3	4	2	1	2	3	12	12	23	12	23	12	123	13	13
3027010411	302	7	01	0411	2	1	1	2	1	1	1	1	2	2	1	2	1	3	3	4	3	4	3	4	3	2	2	2	2	2	4	4	3	1	3	3	2	3	3	1	13	13	23	23	23	123	13	12	23
3027020009	302	7	02	0009	1	1	2	1	1	1	1	1	1	1	3	2	2	3	3	3	2	2	3	2	3	1	2	3	1	3	3	3	3	2	1	3	2	3	3	2	123	14	23	123	234	124	123	123	12
3027020020	302	7	02	0020	2	1	2	2	1	1	1	1	2	1	3	2	2	2	1	3	2	2	3	2	3	1	2	1	2	3	3	3	3	1	1	3	2	3	3	2	123	1	3	1	4	2	2	1	3
3027020022	302	7	02	0022	2	1	2	2	1	1	1	1	2	2	3	2	2	3	3	3	2	2	3	2	3	1	2	1	2	3	3	3	3	2	1	2	2	3	3	2	123	14	123	123	234	1234	123	123	123
3027020051	302	7	02	0051	2	1	2	1	2	1	1	1	2	2	4	2	1	2	1	1	2	4	4	4	3	4	2	1	2	3	3	3	4	4	1	3	2	3	3	2	123	14	5	123	234	1234	123	123	123
3027020075	302	7	02	0075	2	1	2	2	2	1	1	1	2	2	3	2	2	2	4	4	2	2	3	2	3	1	2	1	2	3	3	3	2	4	1	3	2	3	2	2	123	14	23	12	234	1234	123	123	13
3027020088	302	7	02	0088	2	1	2	2	1	1	1	1	2	2	3	2	2	3	3	3	2	2	1	2	3	1	2	1	2	3	3	3	3	1	1	3	2	3	3	1	12	14	3	1	2	1234	123	123	13
3027020094	302	7	02	0094	2	1	2	2	1	1	1	1	2	2	3	2	3	3	3	1	2	2	3	1	3	1	2	1	2	3	3	3	2	2	1	3	2	2	3	2	123	14	12	123	234	123	123	123	123
3027020109	302	7	02	0109	2	1	2	2	1	1	1	1	2	2	3	2	2	3	3	3	2	2	3	2	3	1	2	1	2	3	3	2	3	4	1	3	2	3	3	2	123	14	23	123	234	1234	123	123	123
3027020172	302	7	02	0172	2	1	2	2	2	1	1	1	1	2	3	2	2	3	3	3	2	2	3	2	3	1	2	3	2	3	3	3	3	1	1	3	2	3	3	2	123	14	123	123	234	1234	123	123	123
3027020193	302	7	02	0193	1	1	1	2	1	1	1	1	1	2	3	2	2	3	3	3	2	2	3	2	3	1	2	1	2	3	3	3	3	1	1	3	2	3	3	2	13	14	12	1	23	123	123	123	123
3027020200	302	7	02	0200	2	1	2	1	2	1	1	1	2	2	3	2	1	2	1	1	2	2	3	2	3	2	2	1	2	3	3	3	2	1	3	1	2	2	3	1	3	3	3	3	2	124	123	13	13
3027020220	302	7	02	0220	2	1	2	2	1	1	1	1	2	2	2	2	2	1	2	3	2	2	3	2	3	3	2	2	2	3	3	3	3	3	1	3	2	3	3	2	123	14	13	123	23	1234	123	23	123
3027020224	302	7	02	0224	2	1	2	2	1	1	1	1	2	2	3	2	2	3	3	3	2	2	3	2	3	1	2	1	2	3	3	2	3	1	1	3	2	3	3	2	123	14	123	123	234	123	123	123	123
3027020280	302	7	02	0280	2	1	2	2	1	1	1	1	2	2	3	2	2	3	3	3	3	2	3	2	3	3	2	1	2	3	3	3	3	1	3	3	2	3	3	2	123	14	123	123	234	1234	123	123	13
3027020293	302	7	02	0293	1	1	2	2	1	1	1	1	1	2	3	2	2	3	1	1	2	4	4	2	3	4	2	3	2	3	4	4	3	4	3	3	2	3	3	1	12	14	23	123	23	12	12	23	123
3027020302	302	7	02	0302	2	1	2	2	1	1	1	1	2	2	3	1	2	3	4	4	4	4	4	4	4	2	2	1	2	4	4	4	3	4	1	3	2	3	3	2	13	14	5	123	5	1234	123	123	5
3027020384	302	7	02	0384	2	1	2	2	1	1	1	1	2	1	3	2	1	4	1	4	2	4	1	2	3	3	2	1	2	1	3	3	2	1	1	1	2	3	3	1	3	1	2	12	14	1234	1234	123	3
3027020387	302	7	02	0387	1	1	2	2	2	1	1	1	2	2	3	2	4	4	3	4	4	4	4	4	1	4	4	1	2	4	4	4	3	4	1	3	2	3	3	2	5	14	5	123	5	1234	123	123	5
3027020428	302	7	02	0428	2	1	2	2	1	2	1	1	2	2	3	2	2	3	3	3	2	2	3	2	3	1	2	1	2	3	3	3	3	4	1	3	2	3	3	2	123	14	23	123	234	1234	123	123	123
3027020471	302	7	02	0471	2	1	2	2	1	2	1	1	1	2	3	2	2	3	3	3	2	2	3	2	3	1	2	1	2	3	4	4	3	1	1	3	2	3	3	2	123	14	123	123	234	124	123	123	13
3027020472	302	7	02	0472	2	1	2	2	1	1	1	1	2	2	4	2	2	2	2	3	2	4	3	2	3	3	2	1	2	3	3	3	3	3	1	3	2	3	3	2	123	14	123	123	24	1234	123	123	123
3027020476	302	7	02	0476	2	1	2	2	1	1	1	1	2	2	3	2	2	2	3	3	2	2	3	2	3	1	2	1	2	3	3	3	3	1	1	3	2	3	3	2	3	4	123	123	24	1234	123	123	13
3027020477	302	7	02	0477	2	1	2	2	1	1	1	1	1	1	3	2	2	3	3	3	2	2	1	2	3	3	2	1	2	3	3	3	3	3	1	3	2	3	3	2	123	14	23	123	234	123	123	123	13
3027020485	302	7	02	0485	1	2	1	1	1	1	1	1	1	2	3	1	1	1	2	3	2	2	3	2	3	1	2	1	2	3	3	3	3	4	1	3	2	3	3	3	123	14	13	12	1234	1234	1234	123	123
3027020492	302	7	02	0492	1	1	1	2	1	1	1	1	1	1	1	1	4	4	1	4	3	4	3	4	3	3	2	1	2	3	4	4	3	4	3	3	2	3	2	1	13	14	23	12	23	12	123	5	13
3027020542	302	7	02	0542	2	1	1	2	1	1	1	1	1	2	3	2	1	1	3	4	2	4	1	4	3	1	2	3	2	3	4	4	3	4	3	3	2	3	3	2	23	23	23	12	23	12	12	12	23
3027020571	302	7	02	0571	2	1	2	2	1	1	1	1	2	2	3	2	2	3	3	3	2	2	3	1	3	1	2	1	2	3	3	4	2	2	1	2	2	3	3	3	123	14	1234	123	234	1234	123	123	123
3027020588	302	7	02	0588	2	1	2	2	1	1	1	1	2	2	3	2	2	2	3	3	2	2	3	2	1	1	2	1	2	3	3	3	3	1	1	3	2	3	3	2	123	14	124	123	234	123	123	123	123
3027020606	302	7	02	0606	2	1	2	2	1	1	1	1	2	2	3	2	1	3	3	3	2	2	3	2	3	1	2	1	2	2	3	2	3	1	1	1	2	3	3	1	123	14	123	123	234	1234	123	123	123
3027020617	302	7	02	0617	1	1	1	2	1	1	1	1	1	1	1	2	1	3	3	3	3	4	1	4	3	2	2	3	2	3	4	4	3	4	3	3	2	3	2	1	13	14	12	12	23	12	123	13	13
3027020646	302	7	02	0646	2	1	2	2	1	1	1	1	2	2	3	2	2	3	3	4	2	2	3	2	3	1	2	1	2	3	3	4	2	2	1	3	2	3	2	1	3	4	2	12	23	1234	123	123	13
3027020675	302	7	02	0675	1	1	1	2	1	1	1	1	2	1	1	2	1	2	4	3	2	4	3	4	3	4	2	1	2	3	4	4	3	4	3	3	2	3	2	2	23	23	23	23	23	12	23	23	23
3027020709	302	7	02	0709	1	1	1	2	1	1	1	1	1	2	1	2	4	3	1	4	4	4	3	4	3	4	2	2	2	3	4	4	3	4	3	3	2	3	2	1	13	5	5	13	23	12	13	5	13
3027020716	302	7	02	0716	2	1	2	2	1	1	1	1	1	2	3	2	2	3	3	3	2	2	3	2	3	1	2	3	2	3	3	2	3	2	1	3	2	3	3	2	123	14	123	123	24	1234	123	123	123
3027020729	302	7	02	0729	2	1	2	2	1	1	1	1	1	2	3	2	2	3	3	3	2	2	1	2	3	1	2	1	2	3	3	3	3	1	1	3	2	3	2	2	123	14	124	123	234	1234	123	123	123
3027020741	302	7	02	0741	2	1	2	2	1	1	1	1	1	2	3	2	1	2	2	1	2	2	3	2	3	1	2	1	2	3	3	2	3	1	1	1	2	3	3	3	123	14	123	123	234	1234	123	123	123
3027020760	302	7	02	0760	2	2	1	2	1	1	1	1	1	1	1	2	2	3	4	3	3	4	3	4	3	1	2	2	2	3	3	4	3	1	3	3	2	3	3	2	12	14	23	12	12	12	23	23	13
3027020768	302	7	02	0768	2	1	2	2	2	1	1	1	2	2	3	3	2	2	2	2	3	4	3	4	3	4	4	4	2	3	4	4	3	4	1	4	2	3	4	1	13	5	5	13	23	12	123	5	13
3027020781	302	7	02	0781	2	1	1	1	1	1	1	1	1	2	3	2	2	2	3	3	2	2	3	2	3	1	2	1	2	3	3	3	3	1	3	1	2	3	3	2	13	14	23	12	23	12	12	12	12
3027020805	302	7	02	0805	2	1	2	2	1	1	1	1	1	2	3	2	2	3	2	3	3	2	3	2	1	1	2	1	2	3	2	3	2	1	2	3	2	3	3	3	12	13	12	13	34	12	13	12	13
3027030010	302	7	03	0010	1	1	2	1	1	1	1	2	2	1	3	2	2	2	2	2	3	2	3	2	3	2	2	2	3	3	2	2	2	2	1	2	1	2	3	2	1234	234	1234	1234	123	123	1234	1234	1234
3027030013	302	7	03	0013	1	1	2	2	1	1	1	1	2	2	3	2	2	3	3	3	2	2	3	2	1	1	2	1	2	3	3	1	3	2	1	3	2	3	3	2	123	14	123	123	234	1234	123	123	123
3027030023	302	7	03	0023	2	1	2	2	2	1	1	1	1	2	3	2	1	2	3	2	2	1	1	2	3	4	2	1	2	3	3	1	3	4	3	1	2	3	3	2	123	14	23	123	24	123	23	23	13
3027030033	302	7	03	0033	2	1	2	2	1	1	1	1	2	1	3	2	1	3	3	3	2	2	1	2	3	3	3	1	2	3	3	2	3	2	1	3	2	3	3	2	123	14	12	123	234	1234	123	123	123
3027030052	302	7	03	0052	2	1	2	2	1	1	1	1	2	2	3	2	2	2	2	3	2	2	3	2	3	2	4	1	2	3	3	3	3	1	1	3	2	3	3	1	123	14	124	123	234	124	123	3	13
3027030066	302	7	03	0066	2	2	2	2	1	1	2	1	1	1	3	4	1	3	2	1	2	4	4	3	2	1	2	3	3	3	2	2	3	1	2	2	2	3	2	3	2	4	2	3	1234	23	4	123	1234
3027030092	302	7	03	0092	2	1	2	2	1	1	1	1	2	2	3	2	2	2	3	3	2	2	3	2	3	1	2	1	2	3	3	3	3	2	1	3	2	3	3	2	123	14	1234	123	234	1234	123	123	123
3027030102	302	7	03	0102	2	2	2	2	1	1	1	1	2	2	3	2	2	4	2	3	3	2	3	2	3	2	2	3	2	3	2	3	2	2	2	2	2	3	2	3	123	123	1234	234	234	1234	124	123	123
3027030113	302	7	03	0113	2	2	2	2	1	1	1	1	1	1	2	2	2	2	4	1	2	3	3	1	3	2	2	2	3	2	2	3	2	2	3	1	2	3	4	1	123	1234	1234	1234	123	123	123	123	1234
3027030127	302	7	03	0127	1	1	1	1	1	1	1	1	1	1	3	1	1	2	1	1	1	2	2	1	1	1	4	1	2	3	1	4	1	1	1	1	2	3	3	1	123	234	123	123	234	123	123	123	123
3027030156	302	7	03	0156	2	1	2	2	2	1	1	1	2	2	3	4	2	3	3	4	2	2	3	2	3	1	2	1	2	3	3	3	3	4	1	3	2	3	3	2	123	13	23	123	34	123	123	123	123
3027030159	302	7	03	0159	2	2	2	2	1	1	1	1	2	1	3	2	4	2	3	2	2	2	3	2	3	2	4	1	3	1	2	1	2	2	3	2	2	2	2	3	3	3	14	123	123	14	123	123	124
3027030176	302	7	03	0176	1	1	2	2	1	1	1	1	2	2	3	2	2	3	3	3	2	2	1	2	3	1	2	1	2	3	3	4	3	2	1	3	2	3	3	1	123	14	23	123	234	1234	123	123	123
3027030179	302	7	03	0179	1	2	2	2	1	1	1	1	2	1	1	2	2	4	2	3	2	2	1	4	3	4	2	1	2	3	3	4	3	4	1	3	2	3	3	2	3	4	2	1	3	123	123	123	13
3027030189	302	7	03	0189	2	1	2	2	1	1	1	1	2	2	3	2	2	3	3	3	2	2	3	2	2	3	2	2	2	3	3	3	3	2	1	3	2	3	3	2	123	14	1234	123	234	1234	123	123	13
3027030194	302	7	03	0194	1	1	2	1	1	2	1	1	1	1	3	2	2	3	2	1	3	2	1	2	3	2	3	1	2	3	2	2	2	1	1	1	2	3	3	1	123	24	13	123	24	12	1	13	13
3027030197	302	7	03	0197	2	1	2	2	1	1	1	1	2	2	3	2	1	1	3	3	2	2	1	2	3	1	2	1	2	3	3	1	3	1	1	3	2	3	3	2	1	14	24	123	124	1234	123	123	123
3027030198	302	7	03	0198	1	1	1	1	1	1	1	1	1	1	1	2	1	3	2	1	2	2	3	3	3	3	2	1	1	3	3	2	3	1	3	2	2	3	3	1	1	4	3	1	4	2	3	3	3
3027030214	302	7	03	0214	1	1	2	1	2	1	1	1	2	2	3	2	3	1	2	3	2	2	3	4	3	4	2	1	2	3	4	4	3	4	1	1	2	3	3	1	123	14	13	13	34	123	123	13	123
3027030220	302	7	03	0220	2	1	2	2	1	1	1	1	2	2	3	2	2	2	3	3	2	2	3	2	3	1	2	1	2	3	3	3	2	1	2	3	2	3	3	2	3	14	123	123	234	1234	123	123	13
3027030232	302	7	03	0232	2	1	1	2	1	1	1	1	1	1	4	1	4	3	3	3	3	2	1	4	1	4	2	1	1	1	3	4	3	2	1	1	2	3	3	1	1234	134	1234	134	234	124	123	13	123
3027030237	302	7	03	0237	1	1	2	2	1	2	1	1	1	2	3	2	4	3	3	2	2	4	1	2	1	3	2	1	2	3	3	2	3	4	1	1	2	3	3	1	123	14	234	123	234	1234	123	123	123
3027030239	302	7	03	0239	2	1	2	2	2	1	2	1	1	2	2	2	2	1	1	3	2	2	3	2	3	1	2	1	2	3	3	1	3	1	1	1	2	3	3	2	123	14	12	123	24	1234	123	23	123
3027030240	302	7	03	0240	1	1	2	2	1	1	1	1	2	1	3	2	1	2	3	3	2	2	3	2	3	2	2	2	2	3	3	4	2	2	1	3	2	3	3	2	123	14	3	123	234	1234	123	123	123
3027030272	302	7	03	0272	1	1	1	2	1	1	1	1	2	2	3	2	2	3	3	2	2	2	3	2	3	3	2	1	2	3	3	3	3	3	1	3	2	3	3	1	13	14	23	123	24	1234	123	123	13
3027030274	302	7	03	0274	2	2	2	1	2	1	1	1	1	1	3	2	4	2	2	1	2	2	3	2	3	4	2	1	2	3	2	2	3	4	1	3	2	3	3	1	123	14	5	123	23	1234	123	123	123
3027030276	302	7	03	0276	2	1	2	2	1	1	1	1	2	2	3	2	2	2	2	3	2	2	3	2	1	1	2	1	2	3	3	3	1	2	1	1	2	3	3	1	13	14	23	1	24	12	123	23	13
3027030292	302	7	03	0292	2	1	2	2	1	2	1	1	1	2	3	4	2	3	3	4	4	4	4	4	1	1	2	2	2	4	4	2	3	4	1	4	2	1	3	2	123	14	5	123	34	1234	123	123	123
3027030320	302	7	03	0320	2	1	2	2	1	1	1	1	2	2	3	2	2	3	3	3	2	2	3	2	3	1	2	1	2	3	3	3	3	1	1	3	2	3	3	2	123	14	24	12	24	12	123	123	13
3027030321	302	7	03	0321	2	1	2	2	2	1	1	1	2	2	3	2	2	3	3	3	2	3	3	2	3	1	2	3	2	3	3	3	3	4	1	3	2	3	3	2	123	14	234	123	234	1234	123	123	123
3027030332	302	7	03	0332	2	1	2	1	1	2	1	1	2	2	3	2	4	4	3	4	2	2	4	3	1	4	2	1	2	3	4	4	3	2	1	3	2	3	3	2	123	14	13	123	34	1234	123	123	123
3027030334	302	7	03	0334	1	1	2	1	1	1	2	1	1	1	3	1	4	4	3	4	2	4	4	4	1	2	2	1	2	4	4	4	3	4	1	4	2	3	1	4	123	14	5	123	1234	1234	123	5	123
3027030337	302	7	03	0337	2	1	2	2	1	2	1	1	1	2	2	1	1	3	3	4	2	4	4	4	1	2	4	1	1	2	2	4	4	4	1	4	2	3	1	3	123	14	5	123	234	1234	123	123	123
3027030364	302	7	03	0364	1	1	2	2	1	1	1	1	2	2	3	2	2	3	3	3	2	2	3	2	3	1	2	3	2	3	3	3	3	2	1	1	2	3	3	2	123	14	123	123	234	1234	123	23	13
3027030381	302	7	03	0381	1	1	2	2	1	1	1	1	2	2	3	2	2	3	3	3	2	2	3	2	3	1	2	1	2	3	3	3	2	2	3	3	2	3	3	1	123	14	24	123	23	1234	123	123	123
[truncated: 5,276 more rows]
[truncated: 75 more columns]
